# Supplementary material for: Integrative Bioinformatics Approaches for Identification of Drug Targets in Hypertension
Source: Front Cardiovasc Med. 2018 Apr 4;5:25. doi: 10.3389/fcvm.2018.00025 (PMC5894467; doi:10.3389/fcvm.2018.00025)
Supplement: Supplementary file 1 [file Table1.xlsx]

## Sheet: Sheet1
Locus Name	rsID lead SNP	Chromosome:position (GRCh37(hg19))	Trait	p-value	Genomic Location	Study (PMID)
SWAP70	rs360153	11:9762274	DBP	2.71e-36	intron_variant	In press
BANK1	rs17248480	4:102435265	DBP	4.07e-26	intergenic_variant	In press
ZFAND2A	rs73033340	7:1195692	DBP	4.42e-24	intron_variant	In press
KIF2A	rs10062049	5:61553881	DBP	1.43e-21	intergenic_variant	In press
STARD6	rs34163044	18:51851616	DBP	2.04e-21	intron_variant	In press
SHFM1	rs1947228	7:96461649	DBP	2.39e-21	intergenic_variant	In press
PDP2	rs45474499	16:66914492	DBP	2.52e-21	exonic	In press
UBE2D3	rs223361	4:103769304	DBP	3.6e-21	intron_variant	In press
DNAJB4	rs34517439	1:78450517	DBP	4.84e-21	intron_variant	In press
TGFB2	rs35981664	1:218549354	DBP	1.46e-20	intron_variant	In press
STIM2	rs28667801	4:26785356	DBP	2.28e-20	intergenic_variant	In press
RP11-20D14.4	rs7132012	12:8832203	DBP	2.91e-20	intergenic_variant	In press
VEGFA	rs9472135	6:43809802	DBP	2.09e-18	intergenic_variant	In press
RP11-34N19.1	rs11026586	11:22515533	DBP	3.17e-18	intergenic_variant	In press
CYP27A1	rs1996992	2:219651349	DBP	6.54e-18	intron_variant	In press
NCOR2	rs1271309	12:124820705	DBP	1.36e-17	intron_variant	In press
PKD2L1	rs603424	10:102075479	DBP	1.81e-17	intron_variant	In press
TMEM44	rs1706003	3:194299967	DBP	2.76e-17	intergenic_variant	In press
NACA	rs7137749	12:57098040	DBP	4.47e-17	intergenic_variant	In press
PIEZO2	rs11665020	18:10879503	DBP	4.55e-17	intron_variant	In press
AC011518.1	rs1821295	19:32590773	DBP	2.78e-16	intergenic_variant	In press
NUDT3	rs115245297	6:34244132	DBP	3.05e-16	intergenic_variant	In press
IRX1	rs954767	5:3706050	DBP	4.71e-16	intergenic_variant	In press
ACVR1C	rs1220128	2:158499902	DBP	5.49e-16	intergenic_variant	In press
ANO1	rs875106	11:70005641	DBP	7.66e-16	intron_variant	In press
CITED2	rs668459	6:139835689	DBP	1.07e-15	intergenic_variant	In press
PTK2	rs10087782	8:141858620	DBP	1.21e-15	intron_variant	In press
TRMT10C	rs11923667	3:101268080	DBP	1.69e-15	intergenic_variant	In press
PIK3R3	rs12142296	1:46541679	DBP	1.1e-14	intron_variant	In press
AKR1B10	rs1722886	7:134215259	DBP	2.37e-14	intron_variant	In press
RPS27P25	rs3898618	12:120813921	DBP	4.76e-14	intergenic_variant	In press
BTBD3	rs1232482	20:11886643	DBP	4.78e-14	intron_variant	In press
EPN2	rs12938803	17:19204432	DBP	5.57e-14	intron_variant	In press
HSPA4	rs55747751	5:132397351	DBP	6.07e-14	intron_variant	In press
TRIM13	rs12583637	13:50564490	DBP	6.46e-14	intron_variant	In press
RP11-455F5.3	rs6565174	16:30111904	DBP	6.63e-14	intergenic_variant	In press
PPM1A	rs11628933	14:60700903	DBP	7.4e-14	intergenic_variant	In press
MAST4	rs4286632	5:66291370	DBP	9.26e-14	intron_variant	In press
BEND7	rs10906391	10:13523937	DBP	1.32e-13	intron_variant	In press
GYPC	rs13001283	2:127183454	DBP	2.73e-13	intergenic_variant	In press
ARHGAP15	rs7606205	2:144146311	DBP	3.69e-13	intron_variant	In press
MBNL2	rs55684003	13:97988689	DBP	4.03e-13	intron_variant	In press
RP4-712E4.1	rs1886914	1:119541452	DBP	4.18e-13	intergenic_variant	In press
ZEB2	rs34570306	2:146272860	DBP	5.46e-13	intergenic_variant	In press
MMP14	rs17880989	14:23313633	DBP	5.58e-13	missense_variant	In press
POLN	rs55829085	4:2165493	DBP	5.73e-13	intron_variant	In press
ZAP70	rs4851462	2:98357163	DBP	6.43e-13	intergenic_variant	In press
HAS3	rs7185555	16:69131281	DBP	8.56e-13	intergenic_variant	In press
ACTBL2	rs12515541	5:57095011	DBP	8.66e-13	intergenic_variant	In press
LINC01006	rs9638084	7:156311745	DBP	8.93e-13	intron_variant	In press
MIR4421	rs6681713	1:51527684	DBP	1.39e-12	intergenic_variant	In press
WDR90	rs9932866	16:706067	DBP	3.41e-12	intron_variant	In press
PLEC	rs56233017	8:144981488	DBP	5.49e-12	intergenic_variant	In press
DLG1	rs6777317	3:197070959	DBP	8.35e-12	intergenic_variant	In press
UBE2E2	rs4634143	3:23163749	DBP	9.05e-12	intergenic_variant	In press
MECR	rs1565716	1:29549216	DBP	1.49e-11	intron_variant	In press
SLCO3A1	rs873122	15:92702020	DBP	1.62e-11	intron_variant	In press
CTAGE1	rs4800420	18:20158965	DBP	1.9e-11	intergenic_variant	In press
TMEM107	rs8069739	17:8078765	DBP	1.98e-11	intron_variant	In press
OPRM1	rs598682	6:154418759	DBP	2.59e-11	intron_variant	In press
AC073218.1	rs1607644	2:34679626	DBP	2.75e-11	intergenic_variant	In press
CDK17	rs7134060	12:96717095	DBP	4.01e-11	intron_variant	In press
ZNF462	rs7020564	9:109670016	DBP	6.79e-11	intron_variant	In press
ZSCAN2	rs7180952	15:85162551	DBP	1.19e-10	intergenic_variant	In press
OR51E1	rs17224476	11:4673788	DBP	1.3e-10	missense_variant	In press
SCN2A	rs2390258	2:166250129	DBP	2.68e-10	intergenic_variant	In press
SORBS3	rs1047030	8:22428708	DBP	3.01e-10	missense_variant	In press
PRSS50	rs113134141	3:46861939	DBP	3.47e-10	intergenic_variant	In press
PIAS1	rs62004794	15:68454523	DBP	3.77e-10	intron_variant	In press
PDLIM5	rs7694000	4:95324968	DBP	3.9e-10	intergenic_variant	In press
SNX6	rs4424827	14:35110857	DBP	4.17e-10	intergenic_variant	In press
CD160	rs72704264	1:145713305	DBP	4.23e-10	intron_variant	In press
PCDH17	rs9563529	13:58316637	DBP	4.27e-10	intergenic_variant	In press
CCKBR	rs2929184	11:6289118	DBP	5.05e-10	intron_variant	In press
CTBP2	rs4411245	10:126712781	DBP	5.92e-10	intron_variant	In press
POLD3	rs4420291	11:74374950	DBP	5.97e-10	intron_variant	In press
RP11-1038A11.3	rs75507123	12:5417856	DBP	8.47e-10	intergenic_variant	In press
ATAD5	rs11080134	17:29161503	DBP	9.27e-10	missense_variant	In press
STK38L	rs1098708	12:27321112	DBP	9.3e-10	intergenic_variant	In press
LINC00211	rs2707238	2:38094149	DBP	1.37e-09	intron_variant	In press
MORC3	rs62229372	21:37692507	DBP	1.69e-09	exonic	In press
GTF2I	rs34324971	7:74107374	DBP	1.81e-09	intron_variant	In press
FOXK1	rs73049928	7:4669949	DBP	2.13e-09	intergenic_variant	In press
CTD-2349B8.1	rs59333122	16:19149996	DBP	2.36e-09	intergenic_variant	In press
GRM7	rs9865843	3:7489993	DBP	3.42e-09	intron_variant	In press
COLEC11	rs56236159	2:3636478	DBP	4.77e-09	intergenic_variant	In press
IGFBP7	rs1718845	4:57943153	DBP	5.14e-09	intron_variant	In press
RP4-655J12.4	rs12078697	1:117015118	DBP	5.46e-09	intron_variant	In press
PGR	rs61892344	11:101100768	DBP	5.64e-09	intergenic_variant	In press
AUTS2	rs2222544	7:69769369	DBP	8.53e-09	intron_variant	In press
RERG	rs7313556	12:15297359	DBP	1.24e-08	intron_variant	In press
RP1-74B13.2	rs12184466	12:111281636	DBP	2.8e-24	intergenic_variant	In press
MLXIP	rs28498002	12:122599796	DBP	1.4e-18	intron_variant	In press
SORCS3	rs191784289	10:106894942	DBP	4.7e-18	intron_variant	In press
EGFL7	rs11145807	9:139520789	DBP	4.1e-17	intergenic_variant	In press
CLPB	rs504217	11:72006086	DBP	2.5e-16	intron_variant	In press
TBX20	rs342989	7:35467896	DBP	3.1e-15	intergenic_variant	In press
UBASH3B	rs12574332	11:122521123	DBP	6.1e-15	intergenic_variant	In press
PAX8	rs62158170	2:114082175	DBP	6.6e-15	intergenic_variant	In press
ARHGEF26	rs73158427	3:153721493	DBP	1.8e-14	intergenic_variant	In press
C16orf97	rs9932220	16:51758116	DBP	3.8e-14	intergenic_variant	In press
MCPH1	rs2922895	8:6379932	DBP	5.9e-14	intron_variant	In press
RAPGEF5	rs4507656	7:22156538	DBP	8.7e-14	intergenic_variant	In press
AC068196.1	rs10184839	2:181946115	DBP	2.1e-13	intergenic_variant	In press
MIR3927	rs7043304	9:112358150	DBP	1.6e-12	intergenic_variant	In press
RP11-453O22.1	rs9431431	1:221358796	DBP	1.7e-12	intergenic_variant	In press
RP11-145M9.2	rs7611674	3:179169230	DBP	1.7e-12	exonic	In press
CACNA1C	rs55935819	12:2521579	DBP	2e-12	intron_variant	In press
C1GALT1	rs1468520	7:7290732	DBP	2.5e-12	intergenic_variant	In press
GRB10	rs17454517	7:50915776	DBP	2.7e-12	intergenic_variant	In press
RNU6-192P	rs2618647	20:17882452	DBP	2.7e-12	intergenic_variant	In press
ICOS	rs2162003	2:205077128	DBP	3.2e-12	intergenic_variant	In press
PLK2	rs1848510	5:57754005	DBP	4.1e-12	intron_variant	In press
AC097495.2	rs12052761	2:69065841	DBP	4.2e-12	intergenic_variant	In press
ZEB2	rs62169544	2:146950908	DBP	5e-12	intergenic_variant	In press
KANK3	rs2009733	19:8398714	DBP	5.1e-12	intron_variant	In press
CDK5RAP1	rs13042148	20:32298286	DBP	7.2e-12	intron_variant	In press
CCNT2-AS1	rs4954192	2:135632981	DBP	8.1e-12	intron_variant	In press
ACVR2A	rs12990959	2:148572160	DBP	1.1e-11	intergenic_variant	In press
ANK3	rs10761530	10:62390726	DBP	1.1e-11	intron_variant	In press
AEBP2	rs61912333	12:19554817	DBP	1.1e-11	intergenic_variant	In press
RP11-506O24.1	rs2171690	1:164740099	DBP	1.2e-11	intron_variant	In press
KLF2	rs3745318	19:16436262	DBP	1.3e-11	missense_variant	In press
PFKFB2	rs2629665	1:207220800	DBP	1.5e-11	exonic	In press
MLTK	rs6758859	2:173965056	DBP	1.5e-11	intron_variant	In press
VPS54	rs13014371	2:64217786	DBP	1.7e-11	intron_variant	In press
ASXL3	rs10164193	18:31161426	DBP	1.9e-11	intron_variant	In press
USP34	rs7608483	2:61836235	DBP	2.8e-11	intergenic_variant	In press
DCDC1	rs919045	11:31111810	DBP	2.8e-11	intergenic_variant	In press
OGFRL1	rs504691	6:72206620	DBP	3.1e-11	intergenic_variant	In press
ZNF423	rs10468291	16:49768046	DBP	3.7e-11	intron_variant	In press
PRDM1	rs72613227	6:106320771	DBP	3.9e-11	intergenic_variant	In press
DACH1	rs3861113	13:72364382	DBP	4e-11	intron_variant	In press
ZFP36L1	rs57786342	14:69260028	DBP	4.4e-11	exonic	In press
ATP12A	rs55641580	13:25257917	DBP	4.8e-11	intron_variant	In press
SPRY2	rs1215469	13:80707408	DBP	5.2e-11	intergenic_variant	In press
ZNF100	rs6511291	19:21950402	DBP	6.9e-11	intergenic_variant	In press
PLCXD2	rs28675079	3:111500002	DBP	8.3e-11	intron_variant	In press
MRPS31	rs9549297	13:41397482	DBP	9.3e-11	intron_variant	In press
CCDC33	rs61653296	15:74557817	DBP	1.1e-10	intron_variant	In press
TDRD5	rs150816167	1:179571862	DBP	1.2e-10	intron_variant	In press
ATXN7	rs3774702	3:63856870	DBP	1.2e-10	intron_variant	In press
TCF4	rs12605156	18:53498114	DBP	1.5e-10	intergenic_variant	In press
SIK2	rs12362593	11:111586091	DBP	1.6e-10	intron_variant	In press
WAC	rs1265842	10:28924901	DBP	1.7e-10	intergenic_variant	In press
DPYSL2	rs17321041	8:26445194	DBP	1.8e-10	intron_variant	In press
UBAP2L	rs13796	1:154245917	DBP	2.4e-10	intron_variant	In press
NTN4	rs11108209	12:96109855	DBP	2.4e-10	intron_variant	In press
AGPAT4	rs9456648	6:161712235	DBP	2.8e-10	intergenic_variant	In press
BTRC	rs72847884	10:103115345	DBP	3e-10	intron_variant	In press
DUSP1	rs114503346	5:172192350	DBP	3.1e-10	intergenic_variant	In press
CTC-360G5.8	rs12983238	19:39438532	DBP	3.2e-10	intron_variant	In press
GAB2	rs2450128	11:77940075	DBP	3.5e-10	intron_variant	In press
RP11-61G23.1	rs62380354	5:89484911	DBP	3.7e-10	intron_variant	In press
AC053503.11	rs12474050	2:220362557	DBP	3.8e-10	missense_variant	In press
DGKB	rs13240040	7:14375977	DBP	4e-10	intron_variant	In press
PPHLN1	rs7965392	12:42540280	DBP	4.2e-10	intergenic_variant	In press
CAMTA1	rs4908678	1:7739250	DBP	4.6e-10	intron_variant	In press
FLJ00388	rs4926923	1:48109225	DBP	4.7e-10	intergenic_variant	In press
SLC7A2	rs75902664	8:17427186	DBP	4.7e-10	exonic	In press
AC083949.1	rs11681462	2:42352567	DBP	6e-10	intergenic_variant	In press
AP1B1P1	rs9609429	22:32517431	DBP	6.3e-10	intergenic_variant	In press
RP11-264C15.2	rs1861881	9:119312256	DBP	6.5e-10	intron_variant	In press
EPC1	rs76164690	10:32590362	DBP	7.2e-10	intron_variant	In press
PLEKHH1	rs731681	14:68010224	DBP	8e-10	intron_variant	In press
RP11-65J21.4	rs57327054	16:14487036	DBP	8.1e-10	intergenic_variant	In press
MXD3	rs28362590	5:176731452	DBP	8.7e-10	intergenic_variant	In press
RP11-302M6.4	rs2065152	1:90228519	DBP	9e-10	intergenic_variant	In press
ATP10A	rs10873612	15:26105602	DBP	9.5e-10	intron_variant	In press
LAMC1	rs41475048	1:183058452	DBP	9.9e-10	intron_variant	In press
KIF26A	rs34161718	14:104620193	DBP	1.1e-09	intron_variant	In press
RGS17	rs9479509	6:153427265	DBP	1.2e-09	intron_variant	In press
C9orf170	rs11141731	9:89888472	DBP	1.3e-09	intergenic_variant	In press
GLI2	rs10864859	2:121440218	DBP	1.5e-09	intergenic_variant	In press
MXI1	rs111777102	10:111965826	DBP	1.6e-09	intergenic_variant	In press
CCM2	rs73105827	7:45036785	DBP	2.1e-09	intergenic_variant	In press
POU2F1	rs7524019	1:167367193	DBP	2.6e-09	intron_variant	In press
SYNPO2	rs4834735	4:119958809	DBP	2.6e-09	exonic	In press
EXOC6B*	rs10193543	2:72483329	DBP	3.2e-09	intron_variant	In press
CCDC68	rs72930904	18:52607301	DBP	3.2e-09	intron_variant	In press
HDAC4	rs4507125	2:239864732	DBP	3.6e-09	intergenic_variant	In press
RBMS3	rs72851229	3:29374219	DBP	3.6e-09	intron_variant	In press
KCNB1	rs237485	20:48004238	DBP	3.6e-09	intron_variant	In press
OSGIN2	rs2142141	8:90940205	DBP	3.7e-09	intergenic_variant	In press
LPHN3	rs6551716	4:63575696	DBP	3.9e-09	intergenic_variant	In press
CLNS1A	rs59986178	11:77359909	DBP	3.9e-09	intergenic_variant	In press
NEDD4L	rs7235890	18:55732115	DBP	4.1e-09	intron_variant	In press
KB-1507C5.2	rs2513877	8:103883630	DBP	4.2e-09	intron_variant	In press
PTPRD	rs35287509	9:10594635	DBP	4.2e-09	intron_variant	In press
ARAP2	rs1878825	4:36091370	DBP	4.6e-09	intron_variant	In press
KLF7	rs1263671	2:207996447	DBP	4.7e-09	intron_variant	In press
BCKDHB	rs7753695	6:80818531	DBP	4.8e-09	intron_variant	In press
RP11-125B21.2	rs12216886	9:2493751	DBP	4.8e-09	intergenic_variant	In press
FAM168A	rs2298807	11:73068571	DBP	4.9e-09	intron_variant	In press
BAG3	rs72842207	10:121433675	DBP	1.36e-30	intron_variant	In press
SLC25A37	rs62503324	8:23400615	DBP	4.822e-28	intron_variant	In press
SLC9A3R2	rs28590346	16:2080653	DBP	9.811e-28	intron_variant	In press
TCEA2	rs35213536	20:62694319	DBP	2.566e-25	intergenic_variant	In press
HDAC7	rs11168245	12:48204499	DBP	1.565e-24	intron_variant	In press
THSD4	rs11853359	15:71621524	DBP	6.396e-24	intron_variant	In press
CHD6[220660]-PTPRT[1566728]	rs4810332	20:40268334	DBP	6.164e-23	intergenic_variant	In press
LOC145820[659578]-MIR1469[240637]	rs4984496	15:96635898	DBP	2.243e-22	intron_variant	In press
MAPKBP1	rs4924570	15:41974660	DBP	2.858e-22	intron_variant	In press
NAV1	rs882624	1:201735913	DBP	2.374e-21	intron_variant	In press
SLMAP	rs12486605	3:57706503	DBP	5.228e-21	intergenic_variant	In press
RFX6[66610]-VGLL2[329743]	rs2693560	6:117523671	DBP	1.355e-20	intergenic_variant	In press
SESN3[402722]-FAM76B[214100]	rs11021221	11:95308854	DBP	2.292e-18	intergenic_variant	In press
SAYSD1[52609]-KCNK5[72803]	rs4714224	6:39186743	DBP	1.439e-15	intron_variant	In press
ATP2A3[61275]-ZZEF1[157816]	rs7215084	17:3880148	DBP	1.937e-15	intergenic_variant	In press
LEF1	rs7694643	4:109017528	DBP	1.464e-14	intron_variant	In press
FRK	rs3822857	6:116313931	DBP	3.297e-14	intron_variant	In press
RAB3IP[152916]-CNOT2[423104]	rs521033	12:69951428	DBP	1.442e-13	intron_variant	In press
DPF3	rs4903064	14:73279420	DBP	6.576e-17	intron_variant	In press
INO80	rs2925345	15:41311799	DBP	1.134e-21	intron_variant	In press
DIP2B	rs61926181	12:50767037	DBP	4.582e-15	intron_variant	In press
MYO9B	rs1077795	19:17222584	DBP	1.888e-14	intron_variant	In press
SNX16[137635]-RALYL[2984626]	rs56345595	8:82814156	DBP	4.847e-14	intergenic_variant	In press
RERE	rs2252865	1:8422676	DBP	2.637e-13	intron_variant	In press
REEP3	rs7090758	10:65335315	DBP	1.441e-09	intron_variant	In press
PRDM16	rs2493292	1:3328659	DBP	5.54e-23	missense_variant	27618448
chr1mb25	rs6686889	1:25030470	DBP	6.95e-22	intergenic_variant	28951623
PABPC4	rs4660293	1:40028180	DBP	8.99e-07	intron_variant	27618448
ST7L-CAPZA1-MOV10	rs17030613	1:113190807	DBP	8.22e-41	intron_variant	21572416
ST7L-CAPZA1-MOV10	rs2932538	1:113216543	DBP	8.85e-35	intergenic_variant	21909115
DNM3	rs12405515	1:172357441	DBP	1.92e-22	intron_variant	27841878, 28951623
MDM4	rs4245739	1:204518842	DBP	3.44e-16	exonic	23303523
GPATCH2	rs12408022	1:217718789	DBP	9.6e-14	intron_variant	28951623
WNT3A	rs2760061	1:228191075	DBP	1.04e-23	intergenic_variant	28951623
AGT	rs2004776	1:230848702	DBP	2.55e-35	intron_variant	21444836
SDCCAG8	rs953492	1:243471192	DBP	7.8e-30	intron_variant	28951623
SLC8A1	rs4952611	2:40567743	DBP	7.38e-15	intron_variant	28951623
AC016735.1	rs76326501	2:43167878	DBP	2.17e-32	intergenic_variant	28951623
PNPT1	rs1975487	2:55809054	DBP	1.01e-15	intron_variant	27618452
GPAT2-FAHD2CP	rs2579519	2:96675166	DBP	4.24e-24	intergenic_variant	28951623
SULT1C3	rs6722745	2:108875244	DBP	2.15e-06	missense_variant	27618448
TEX41	rs1438896	2:145646072	DBP	4.56e-25	intron_variant	28951623
CCDC141	rs79146658	2:179786068	DBP	7.85e-27	intron_variant	28951623
PDE1A	rs16823124	2:183224127	DBP	4.06e-34	intron_variant	24560520
TMEM194B	rs7592578	2:191439591	DBP	4.71e-19	intergenic_variant	28951623
TNS1	rs1063281	2:218668732	DBP	1.21e-19	exonic	27841878, 28951623
SLC4A7	rs13082711	3:27537909	DBP	1.7e-18	intergenic_variant	21909110
MAP4	rs319690	3:47927484	DBP	3.9e-27	intron_variant	21909110
CDC25A	rs6797587	3:48197614	DBP	6.56e-38	intergenic_variant	24954895
CAMKV-ACTBP13	rs36022378	3:49913705	DBP	8.6e-16	intergenic_variant	28951623
CACNA2D2	rs743757	3:50476378	DBP	1.27e-10	intron_variant	28951623
FAM208A	rs9827472	3:56726646	DBP	1.75e-13	intergenic_variant	28951623
ADAMTS9	rs918466	3:64710253	DBP	2.67e-15	intron_variant	28951623
MRAS	rs2306374	3:138119952	DBP	5.24e-14	intron_variant	28951623
ZBTB38	rs16851397	3:141134818	DBP	2.04e-21	intron_variant	27618447
MECOM	rs419076	3:169100886	DBP	2.66e-57	intron_variant	21909110
SENP2	rs12374077	3:185317674	DBP	8.05e-22	intron_variant	28951623
FGF5	rs1458038	4:81164723	DBP	5.46e-146	intergenic_variant	21909110
SLC39A8	rs13107325	4:103188709	DBP	3.72e-88	missense_variant	21909110
ENPEP	rs6825911	4:111381638	DBP	6.94e-21	intergenic_variant	21572416
PDE5A	rs66887589	4:120509279	DBP	1.83e-20	intron_variant	27841878, 28951623
GUCY1A3-GUCY1B3	rs13139571	4:156645513	DBP	2.29e-32	intron_variant	21909115
POC5	rs10078021	5:75038431	DBP	3.15e-17	intergenic_variant	28951623
CSNK1G3	rs6891344	5:123136656	DBP	8.98e-20	intergenic_variant	27618452
C5orf56	rs2188962	5:131770805	DBP	5.04e-15	intron_variant	27618448
c5orf56	rs12521868	5:131784393	DBP	1.83e-15	intron_variant	27618447
ABLIM3,SH3TC2	rs9687065	5:148391140	DBP	4.85e-23	intron_variant	26390057
CPEB4	rs72812846	5:173377636	DBP	2.15e-25	intron_variant	27841878, 28951623
HFE	rs1799945	6:26091179	DBP	3.88e-57	missense_variant	21909115
SNORD32B	rs926552	6:29548089	DBP	3.54e-20	intergenic_variant	27618448
BAT2-BAT5	rs805303	6:31616366	DBP	7.6e-22	intron_variant	21909115
PKHD1	rs13205180	6:51832494	DBP	4.38e-23	intron_variant	27841878, 28951623
PHIP	rs10943605	6:79655477	DBP	2.93e-23	intron_variant	27618448
SLC35F1	rs9372498	6:118572486	DBP	1.13e-17	intron_variant	28951623
RSPO3	rs13209747	6:127115454	DBP	6.23e-67	intergenic_variant	23972371
PLEKHG1	rs17080102	6:151004770	DBP	3.91e-46	intron_variant	23972371
CHST12-LFNG	rs2969070	7:2512545	DBP	1.76e-23	intergenic_variant	27618452
ZC3HC1	rs11556924	7:129663496	DBP	1.83e-23	missense_variant	27618452
NOS3	rs3918226	7:150690176	DBP	5.31e-77	intron_variant	22100073
NOS3	rs891511	7:150704843	DBP	2.11e-43	intron_variant	27618448
SNX31	rs2978098	8:101676675	DBP	1.33e-18	intergenic_variant	28951623
ZFAT	rs894344	8:135612745	DBP	5.79e-13	synonymous_variant	28951623
GPR20	rs34591516	8:142367087	DBP	2.26e-14	missense_variant	28951623
RP11-273G15.2	rs62524579	8:144060955	DBP	1.08e-19	intergenic_variant	27841878, 28951623
MTAP	rs4364717	9:21801530	DBP	7.56e-09	intergenic_variant	28951623
HRCT1	rs76452347	9:35906471	DBP	9.37e-23	missense_variant	27618448
ABO	rs687621	9:136137065	DBP	5.3e-23	intron_variant	28951623
DBH	rs6271	9:136522274	DBP	1.72e-34	missense_variant	28951623
CACNB2	rs4373814	10:18419972	DBP	1.28e-29	intergenic_variant	28951623
CACNB2	rs1813353	10:18707448	DBP	5.97e-61	intron_variant	28951623
C10orf107	rs4590817	10:63467553	DBP	9.5e-72	intron_variant	28951623
c10orf107	rs1530440	10:63524591	DBP	9.1e-69	intron_variant	28951623
ADO	rs10995311	10:64564934	DBP	7.14e-31	missense_variant	28951623
CYP2C19	rs4494250	10:96563757	DBP	3.06e-26	intron_variant	27618448
OBFC1	rs4387287	10:105677897	DBP	1.77e-11	exonic	28951623
ADRB1	rs2782980	10:115781527	DBP	3.25e-53	intergenic_variant	28951623
ADRB1	rs1801253	10:115805056	DBP	1.57e-58	missense_variant	21444836
LMO1	rs110419	11:8252853	DBP	6.16e-11	intron_variant	28951623
ARNTL	rs900145	11:13293905	DBP	2.62e-15	intergenic_variant	28951623
SOX6	rs2014408	11:16365282	DBP	1.85e-45	intron_variant	22100073
PLEKHA7	rs381815	11:16902268	DBP	4e-19	intron_variant	19430479
BDNF	rs11030119	11:27728102	DBP	7.31e-19	intron_variant	27841878, 28951623
RAPSN, PSMC3, SLC39A13	rs7103648	11:47461783	DBP	7.18e-40	intron_variant	28951623
LRRC10B	rs751984	11:61278246	DBP	1.38e-46	intergenic_variant	28951623
EHBP1L1	rs4601790	11:65353906	DBP	1.23e-13	intron_variant	24954895
MYEOV	rs67330701	11:69079707	DBP	3.22e-18	intergenic_variant	28951623
FLJ32810-TMEM133	rs633185	11:100593538	DBP	2.29e-85	intron_variant	28951623
PDE3A	rs12579720	12:20173764	DBP	3.46e-45	intron_variant	26390057
SSPN	rs6487543	12:26438189	DBP	4.21e-10	intergenic_variant	28951623
CERS5	rs7302981	12:50537815	DBP	1.69e-50	missense_variant	28951623
SH2B3	rs3184504	12:111884608	DBP	8.04e-180	missense_variant	28951623
TBX5-TBX3	rs35444	12:115552437	DBP	1.91e-50	intergenic_variant	21572416
SBNO1	rs1060105	12:123806219	DBP	2.11e-18	missense_variant	27618447
RP11-321F6.1	rs7178615	15:66869072	DBP	2.9e-14	intergenic_variant	28951623
CYP1A1-ULK3	rs1378942	15:75077367	DBP	6.03e-98	intron_variant	28951623
ADAMTS7	rs62012628	15:79070000	DBP	1.19e-18	intron_variant	28951623
FURIN-FES	rs2521501	15:91437388	DBP	1.84e-83	intron_variant	28951623
chr15mb95	rs12906962	15:95312071	DBP	8.73e-37	intergenic_variant	27841878, 28951623
PPL	rs12921187	16:4943019	DBP	1.65e-23	intron_variant	28951623
UMOD	rs13333226	16:20365654	DBP	2.94e-40	intergenic_variant	28951623
FBXL19	rs72799341	16:30936743	DBP	4.92e-15	intron_variant	27841878, 28951623
CMIP	rs8059962	16:81574197	DBP	3.38e-15	intron_variant	28951623
DPEP1	rs1126464	16:89704365	DBP	1.89e-23	missense_variant	28951623
ZNF652	rs12940887	17:47402807	DBP	9.63e-37	intron_variant	21909110
ACE	rs4308	17:61559625	DBP	3.74e-22	intron_variant	28951623
ACOX1	rs2467099	17:73949045	DBP	7.58e-12	intron_variant	28951623
MAPK4	rs745821	18:48142854	DBP	2.71e-14	intron_variant	28951623
RGL3	rs167479	19:11526765	DBP	1.67e-82	missense_variant	27618447-27618440
ZNF101	rs2304130	19:19789528	DBP	4.48e-14	intron_variant	27618447
CCNE1	rs62104477	19:30294991	DBP	4.22e-20	intergenic_variant	28951623
PLCB1	rs6108168	20:8626271	DBP	1.1e-21	intron_variant	28951623
JAG1	rs1327235	20:10969030	DBP	4.76e-68	intergenic_variant	28951623
PREX1	rs6095241	20:47308798	DBP	6.22e-15	intron_variant	28951623
GS-EDN3	rs6015450	20:57751117	DBP	5.37e-76	intron_variant	28951623
CRYAA-SIK1	rs12627651	21:44760603	DBP	7.86e-28	intergenic_variant	27618452
RRP1B	rs9306160	21:45107562	DBP	8.67e-16	missense_variant	27618447
ZNRF3	rs4823006	22:29451671	DBP	1.17e-15	intergenic_variant	27618448
NADK-CPSF3L	rs139385870	1:1685921	n/a	n/a	intron_variant	28951623
NPR1	rs35479618	1:153662423	n/a	n/a	missense_variant	27618448
CDC42BPA	rs10916082	1:227252626	n/a	n/a	intron_variant	28951623
intergenic_ch2mb6	rs10164833	2:1355336	n/a	n/a	intergenic_variant	In press
CEP68	rs74181299	2:65283972	n/a	n/a	intron_variant	28951623
RYK	rs9859176	3:134000025	n/a	n/a	intergenic_variant	28951623
RBM47	rs35529250	4:40428091	n/a	n/a	missense_variant	27618447
ARHGAP24	rs17010957	4:11266886	n/a	n/a	intron_variant	In press
HLA-DQB1	rs2854275	6:32628428	n/a	n/a	intron_variant	24560520
COL21A1	rs200999181	6:55935568	n/a	n/a	missense_variant	27618447
ESR1	rs36083386	6:152397912	n/a	n/a	intron_variant	28951623
PDE10A	rs147212971	6:166178451	n/a	n/a	intergenic_variant	28951623
EVX1-HOXA	rs17428471	7:27337867	n/a	n/a	intergenic_variant	23972371
HIPK2	rs1011018	7:139463264	n/a	n/a	intron_variant	28951623
CDH17	rs2446849	8:95103497	n/a	n/a	intergenic_variant	25500260
SYNOPL2	rs34163229	10:26211376	n/a	n/a	missense_variant	In press
PRDM11	rs11442819	11:45208141	n/a	n/a	intron_variant	28951623
PDE3A	rs3752728	12:12953096	n/a	n/a	intron_variant	In press
RPL6-ALDH1	rs11066280	12:112817783	n/a	n/a	intron_variant	28951623
TBX5-TBX3	rs10850411	12:5964326	n/a	n/a	intergenic_variant	In press
VAC14	rs117006983	16:70755610	n/a	n/a	intron_variant	28951623
KIAA0753	rs7226020	17:6473828	n/a	n/a	intergenic_variant	27841878, 28951623
RRAS	rs61760904	19:50139932	n/a	n/a	missense_variant	28951623
SLX4IP	rs680515	20:10458688	PP	6.98e-42	intron_variant	In press
EBF1*	rs62385385	5:158367249	PP	2.07e-34	intron_variant	In press
RP11-432I5.2	rs62053102	16:71654365	PP	4.17e-34	intergenic_variant	In press
OSBPL7	rs62076103	17:45888374	PP	4.6e-31	intron_variant	In press
APOE	rs7412	19:45412079	PP	4.78e-31	missense_variant	In press
IL6	rs1800795	7:22766645	PP	1.53e-25	intergenic_variant	In press
COL15A1	rs10988442	9:101739709	PP	1.29e-23	intron_variant	In press
SLC30A10	rs2820443	1:219753509	PP	3.96e-23	intergenic_variant	In press
LRRC69	rs7009170	8:92149429	PP	5.81e-22	intron_variant	In press
KCNQ5	rs12195276	6:73657714	PP	1.8e-21	intron_variant	In press
H1FNT	rs2261608	12:48721634	PP	3.35e-21	intergenic_variant	In press
STEAP2	rs11770630	7:89805241	PP	1.57e-20	intron_variant	In press
ABCC9	rs704191	12:22015022	PP	7.33e-20	intron_variant	In press
BMP2	rs11087740	20:6657554	PP	2.32e-19	intergenic_variant	In press
G6PC2	rs560887	2:169763148	PP	4.17e-19	intron_variant	In press
RN7SKP15	rs10842991	12:27962103	PP	5.65e-19	intergenic_variant	In press
CDKN1A	rs3176336	6:36648816	PP	2.9e-18	intron_variant	In press
FZD2	rs9904409	17:42680402	PP	4.15e-18	intergenic_variant	In press
PHACTR4	rs143167197	1:28734372	PP	7.39e-18	intron_variant	In press
AL163953.3	rs210381	14:54107791	PP	1.39e-17	intergenic_variant	In press
YAP1	rs12807220	11:102077200	PP	2.72e-17	intron_variant	In press
ZNF618	rs13290326	9:116696625	PP	8.64e-17	intron_variant	In press
RAMP2	rs56228409	17:40919596	PP	2.39e-16	intergenic_variant	In press
MALRD1	rs11010905	10:19934813	PP	4.25e-16	intron_variant	In press
CCDC30	rs72659998	1:43037556	PP	8.57e-16	intron_variant	In press
GIPR	rs34783010	19:46180414	PP	1.92e-15	intron_variant	In press
UBE2I	rs11248862	16:1344291	PP	5.44e-15	intergenic_variant	In press
TRANK1	rs4678915	3:36964583	PP	5.71e-15	intron_variant	In press
ERAL1	rs138285687	17:27195674	PP	7.67e-15	intergenic_variant	In press
ITGA9	rs267517	3:37539090	PP	8.38e-15	intron_variant	In press
TSPAN14	rs10887914	10:82215288	PP	1.21e-14	intron_variant	In press
AC004156.3	rs7250835	19:670234	PP	1.67e-14	intergenic_variant	In press
MSI2	rs12325702	17:55446364	PP	1.69e-14	intron_variant	In press
AC017083.3	rs6731373	2:68503044	PP	2.14e-14	intergenic_variant	In press
AP000320.7,AP000318.2	rs9976596	21:35596842	PP	2.31e-14	intergenic_variant	In press
LIN54	rs6823199	4:83925895	PP	3.66e-14	intron_variant	In press
SGIP1	rs20354	1:67071356	PP	4.69e-14	intron_variant	In press
SCN10A	rs6801957	3:38767315	PP	4.99e-14	intron_variant	In press
EDN1	rs1630736	6:12295987	PP	6.71e-14	intron_variant	In press
AKR1A1	rs512083	1:46027355	PP	7.44e-14	intron_variant	In press
FGD6	rs7977311	12:95487226	PP	8.56e-14	intron_variant	In press
YY1	rs28470843	14:100742658	PP	9.83e-14	intron_variant	In press
ALDH8A1	rs4896104	6:135119089	PP	9.95e-14	intergenic_variant	In press
CMSS1	rs9860290	3:99839106	PP	1.11e-13	intron_variant	In press
CNOT1	rs37060	16:58566304	PP	1.13e-13	intron_variant	In press
ZNF385B	rs1486236	2:180739450	PP	1.14e-13	intergenic_variant	In press
STAM2	rs4664080	2:152978341	PP	1.94e-13	intron_variant	In press
QSOX1	rs10913934	1:180131640	PP	2.31e-13	intron_variant	In press
TRHR	rs28499085	8:110107161	PP	2.74e-13	intron_variant	In press
CYBRD1	rs151054210	2:172381487	PP	3.81e-13	intron_variant	In press
LINC00521	rs8013933	14:94465789	PP	4.08e-13	intron_variant	In press
MTNR1B	rs10830963	11:92708710	PP	5.53e-13	intron_variant	In press
SNX19	rs11222386	11:130779068	PP	7.69e-13	intron_variant	In press
AC069368.3	rs832890	15:65166309	PP	8.4e-13	intergenic_variant	In press
CELF2	rs36006409	10:10876943	PP	1.07e-12	intron_variant	In press
MAP2K2	rs2656523	19:4085896	PP	1.25e-12	intergenic_variant	In press
LINC00536	rs2205260	8:116959837	PP	2.12e-12	intergenic_variant	In press
PAPPA	rs10982910	9:118534500	PP	2.96e-12	intergenic_variant	In press
AC011294.3	rs71543920	7:46554358	PP	4.31e-12	intergenic_variant	In press
WDR1	rs3796822	4:10093651	PP	5.58e-12	intron_variant	In press
NEK6	rs7861040	9:127044135	PP	6.81e-12	intron_variant	In press
MXRA7	rs35504735	17:74686809	PP	8.36e-12	intron_variant	In press
KIF15	rs141979279	3:44858131	PP	1.28e-11	intron_variant	In press
DYNLRB1	rs6141479	20:33121942	PP	1.59e-11	intron_variant	In press
UQCR10	rs737721	22:30172254	PP	1.92e-11	intergenic_variant	In press
DIP2A	rs11701512	21:47962811	PP	2.01e-11	intron_variant	In press
PDE3A*	rs73080726	12:20754154	PP	2.06e-11	intron_variant	In press
ITGA1	rs6867399	5:52135543	PP	2.35e-11	intron_variant	In press
RNF219	rs4304924	13:79238925	PP	2.74e-11	intergenic_variant	In press
KIAA1755	rs4811601	20:36849007	PP	3.37e-11	intron_variant	In press
HAUS6	rs4977492	9:19057551	PP	3.6e-11	intron_variant	In press
PSMG2	rs963920	18:12711052	PP	3.6e-11	intron_variant	In press
NNT	rs7710854	5:43824677	PP	4.26e-11	intergenic_variant	In press
RREB1	rs1334576	6:7211818	PP	4.43e-11	missense_variant	In press
MYO1E	rs3191402	15:59429160	PP	5.16e-11	exonic	In press
COG5	rs115172170	7:107019947	PP	5.39e-11	intron_variant	In press
TRIOBP,NOL12	rs5750482	22:38117943	PP	5.4e-11	intron_variant	In press
C1QTNF7	rs13122790	4:15356795	PP	7.29e-11	intron_variant	In press
LIG3	rs3135967	17:33313729	PP	7.56e-11	intron_variant	In press
ANKUB1	rs6772704	3:149524692	PP	9.33e-11	intergenic_variant	In press
MED13L	rs11615689	12:116699675	PP	9.48e-11	intron_variant	In press
DIRC1	rs11901929	2:189643316	PP	1.01e-10	intron_variant	In press
BNC2	rs11789875	9:16872323	PP	1.15e-10	intergenic_variant	In press
RP11-339B21.8	rs7869756	9:131210410	PP	1.38e-10	intergenic_variant	In press
ZCCHC2	rs12172847	18:60223017	PP	1.49e-10	intron_variant	In press
MN1	rs134041	22:28056338	PP	1.71e-10	intergenic_variant	In press
FOXD1	rs4443403	5:72654304	PP	2.74e-10	intergenic_variant	In press
ODF2L	rs385437	1:86822231	PP	3.35e-10	synonymous_variant	In press
PRR16	rs1432457	5:119781569	PP	3.59e-10	intergenic_variant	In press
BRD1	rs77692990	22:50219952	PP	3.69e-10	intron_variant	In press
PHC2	rs4652875	1:33868469	PP	5.04e-10	intergenic_variant	In press
HSF2	rs6925750	6:122287990	PP	7.27e-10	intergenic_variant	In press
LCA5L	rs2277788	21:40817702	PP	9.87e-10	intergenic_variant	In press
DDAH1	rs12034319	1:86040107	PP	1.18e-09	intron_variant	In press
FBXL17	rs286809	5:107458637	PP	1.38e-09	intron_variant	In press
SMOC2*	rs4342401	6:169016615	PP	2.02e-09	intron_variant	In press
SAMD4A	rs7144602	14:55285588	PP	2.62e-09	intergenic_variant	In press
CLEC16A	rs11642631	16:11198835	PP	4.26e-09	intron_variant	In press
ADAMTSL3	rs66990951	15:84572456	PP	6.62e-09	intron_variant	In press
AC005027.3	rs11760407	7:41720763	PP	1.04e-08	intergenic_variant	In press
AC074391.1	rs2631669	2:66104881	PP	1.67e-08	intergenic_variant	In press
SHOX2	rs9833313	3:157576791	PP	1.8e-08	intergenic_variant	In press
NDUFAF6	rs4582532	8:95969257	PP	2.16e-08	intron_variant	In press
BUD13	rs17119370	11:116097136	PP	4.99e-08	intergenic_variant	In press
CDYL2	rs56844452	16:80864776	PP	5.4e-16	intron_variant	In press
TBX18	rs60255247	6:85283253	PP	4.5e-14	intergenic_variant	In press
SNORA40	rs11585169	1:150572037	PP	8.3e-14	intergenic_variant	In press
CDK14	rs10245696	7:90449362	PP	1.2e-13	intron_variant	In press
C10orf76	rs11191156	10:103702763	PP	2.7e-13	intron_variant	In press
TNS3	rs12668436	7:47548893	PP	6.5e-13	intron_variant	In press
UBAP1	rs4553000	9:34223553	PP	7.5e-13	intron_variant	In press
AC007381.2	rs925484	2:60611437	PP	8.7e-13	intergenic_variant	In press
ZNF516	rs1047922	18:74070562	PP	9.7e-13	exonic	In press
WT1	rs4922591	11:32374199	PP	1.4e-12	intergenic_variant	In press
FOXO3	rs9486916	6:109013930	PP	1.8e-12	intergenic_variant	In press
ELL	rs8111708	19:18558876	PP	2.2e-12	intron_variant	In press
BCAT1	rs17287293	12:24770878	PP	6e-12	intergenic_variant	In press
CHD2	rs11632112	15:93468276	PP	8.7e-12	intron_variant	In press
RP11-497E19.2	rs11627326	14:85785251	PP	9.8e-12	intergenic_variant	In press
SLC22A3	rs555754	6:160769423	PP	1e-11	exonic	In press
KLHL29	rs10779936	2:23950200	PP	1.4e-11	intergenic_variant	In press
ZNF467	rs73727605	7:149474622	PP	1.5e-11	intergenic_variant	In press
RP11-95P2.1	rs4785955	16:4297651	PP	1.8e-11	intron_variant	In press
FOXN3	rs4904503	14:89565130	PP	2.5e-11	intergenic_variant	In press
RP1-130H16.18	rs5753103	22:30768777	PP	2.6e-11	intron_variant	In press
DAZAP1	rs3760994	19:1435771	PP	4.3e-11	intergenic_variant	In press
FNDC3B	rs4894535	3:171995605	PP	4.7e-11	intron_variant	In press
TMEM239	rs2143635	20:2793063	PP	4.8e-11	intergenic_variant	In press
ADCY5	rs6806529	3:123049938	PP	5.8e-11	intron_variant	In press
CTC-340I23.2	rs157678	5:156145654	PP	6.8e-11	intron_variant	In press
PROM1	rs11730129	4:16032948	PP	1e-10	intron_variant	In press
RN7SL89P	rs4699165	4:106109381	PP	1.2e-10	intron_variant	In press
MAEA	rs1250129	4:1254930	PP	1.3e-10	intergenic_variant	In press
TGFBR3	rs17516329	1:92319781	PP	1.6e-10	intron_variant	In press
SIRT1	rs10823136	10:69855363	PP	1.6e-10	intergenic_variant	In press
RNF144B	rs12216497	6:19028623	PP	2.3e-10	intergenic_variant	In press
LIMK1	rs1091811	7:73491212	PP	2.3e-10	intergenic_variant	In press
RP11-373N22.3	rs2400509	5:147696018	PP	2.7e-10	intergenic_variant	In press
PPP4R2	rs729448	3:73260545	PP	2.8e-10	intergenic_variant	In press
DIO3	rs11626434	14:101998443	PP	7.9e-10	intergenic_variant	In press
RIN3	rs11160085	14:93112102	PP	8.6e-10	intron_variant	In press
APOB	rs66774912	2:21423532	PP	1.1e-09	intergenic_variant	In press
MAK16,TTI2	rs7845722	8:33309993	PP	1.2e-09	intron_variant	In press
FHL2	rs150194832	2:106126880	PP	1.4e-09	intergenic_variant	In press
EEPD1	rs2052263	7:36225818	PP	1.4e-09	intron_variant	In press
CHRM2	rs10267979	7:136618188	PP	1.6e-09	intron_variant	In press
COL6A1	rs35796750	21:47422412	PP	2e-09	intron_variant	In press
TET1	rs10998362	10:70404159	PP	2.1e-09	intron_variant	In press
TBL1XR1	rs73171158	3:176927949	PP	2.8e-09	intergenic_variant	In press
RP11-15B24.5	rs11139596	9:85128518	PP	3.1e-09	intergenic_variant	In press
PRPF40A	rs3175	2:153618773	PP	4.6e-09	intergenic_variant	In press
FER	rs79409628	5:108113740	PP	2.444e-25	intron_variant	In press
HGFAC	rs2498323	4:3451109	PP	9.307e-25	missense_variant	In press
MIR4675[216647]-NEBL[128986]	rs10732433	10:21037294	PP	1.155e-24	intergenic_variant	In press
AIG1	rs6941056	6:143591821	PP	3.268e-24	intron_variant	In press
ACHE[37945]-MUC12[136671]	rs12705090	7:100467700	PP	4.464e-24	intergenic_variant	In press
CDH11[285020]-LOC283867[344501]	rs28633979	16:65282820	PP	1.729e-23	intergenic_variant	In press
BMP6	rs9392172	6:7723962	PP	2.953e-22	intergenic_variant	In press
CYP20A1	rs1469760	2:204125426	PP	6.949e-22	intron_variant	In press
MBOAT2[303392]-ASAP2[245720]	rs2175337	2:9298590	PP	2.27e-21	intergenic_variant	In press
MYH11	rs3915425	16:15912544	PP	8.701e-20	intron_variant	In press
TRPM7	rs3098186	15:50810621	PP	1.082e-19	intron_variant	In press
CTNND1[128180]-OR6Q1[141965]	rs11607056	11:57496820	PP	1.142e-19	intron_variant	In press
TTC29[765486]-EDNRA[72442]	rs10305838	4:148400256	PP	1.58e-18	intergenic_variant	In press
PCOLCE2[80652]-LOC100507389[44025]	rs62278541	3:142631909	PP	1.648e-18	intergenic_variant	In press
LINC00161[211894]-N6AMT1[134162]	rs11909120	21:30131872	PP	7.614e-18	intergenic_variant	In press
PAPPA2	rs12118102	1:176634724	PP	1.275e-17	intron_variant	In press
WIPF1	rs72914576	2:175529967	PP	2.044e-17	intron_variant	In press
ZNF827	rs4835266	4:146821725	PP	2.267e-17	intron_variant	In press
LRIG1	rs7630745	3:66427029	PP	4.52e-17	intron_variant	In press
IGFBP5[109696]-TNP1[78259]	rs4674114	2:217659266	PP	6.283e-17	intergenic_variant	In press
SMAD3	rs2289261	15:67457485	PP	1.317e-16	intron_variant	In press
CRISPLD1[158197]-HNF4G[424157]	rs1350100	8:76054904	PP	1.541e-16	intergenic_variant	In press
GCK[47909]-YKT6[22115]	rs1004558	7:44240407	PP	4.967e-16	intergenic_variant	In press
CAPZA2[69285]-ST7-AS1[22541]	rs1997571	7:116198621	PP	1.483e-15	intron_variant	In press
COL4A2	rs3742182	13:111375132	PP	4.118e-15	intergenic_variant	In press
FTMT[99412]-SRFBP1[77234]	rs9885577	5:121194226	PP	1.554e-14	intergenic_variant	In press
B9D2	rs1800470	19:41858921	PP	2.062e-14	missense_variant	In press
PTCD2	rs72761109	5:71506529	PP	5.194e-14	intergenic_variant	In press
FHOD3	rs61735998	18:34289285	PP	1.174e-13	missense_variant	In press
NRG1	rs11991469	8:32413280	PP	1.277e-13	intron_variant	In press
IDH2[21861]-SEMA4B[123820]	rs28611491	15:90641809	PP	2.2e-13	intron_variant	In press
MLIP	rs631441	6:53994626	PP	2.868e-13	intron_variant	In press
PLXDC2	rs72795925	10:20531420	PP	4.776e-13	intron_variant	In press
COPS8[229872]-COL6A3[98895]	rs12052878	2:238227594	PP	6.551e-13	intergenic_variant	In press
KDM1A	rs150266910	1:23442265	PP	7.257e-13	intron_variant	In press
PARP11[440052]-CCND2[56444]	rs117233107	12:4328521	PP	8.809e-13	intergenic_variant	In press
MIR4444-1[14709]-MIR3128[28576]	rs60148403	2:177989414	PP	8.868e-12	intergenic_variant	In press
LINC00620[131122]-WNT7A[98276]	rs729639	3:13826854	PP	2.726e-11	intergenic_variant	In press
MRPL4[9721]-ICAM1[24931]	rs1529744	19:10841472	PP	3.246e-10	intron_variant	In press
BMP6	rs114275780	6:8224648	PP	3.416e-10	intergenic_variant	In press
FLJ30838[587217]-MIR4432[1279476]	rs6730325	2:59315828	PP	3.888e-10	intergenic_variant	In press
DNMT3B	rs6141767	20:31225069	PP	1.629e-17	intron_variant	In press
RNF207	rs709209	1:6278414	PP	2.82e-08	intergenic_variant	27618447
chr1mb9	rs9662255	1:9441949	PP	6.9e-25	intergenic_variant	27841878, 28951623
SF3A3	rs4360494	1:38455891	PP	1.29e-43	intergenic_variant	28951623
RP4-710M16.1-PPAP2B	rs112557609	1:56576924	PP	1.5e-23	intergenic_variant	28951623
FGGY	rs3889199	1:59653742	PP	2.01e-53	intergenic_variant	28951623
CD34	rs12731740	1:208024820	PP	3.64e-17	intergenic_variant	28951623
C2orf43	rs2289081	2:20881840	PP	4.57e-17	intergenic_variant	28951623
PRKCE	rs11690961	2:46363336	PP	1.93e-21	intron_variant	27841878, 28951623
ZNF638	rs3771371	2:71627539	PP	1.15e-10	intron_variant	28951623
TCF7L1	rs11689667	2:85491365	PP	7.36e-23	intron_variant	28951623
FIGN-GRB14	rs16849225	2:164906820	PP	4.51e-54	intergenic_variant	21572416
FIGN-GRB14	rs13002573	2:164915208	PP	1.29e-54	intergenic_variant	21909110
FN1	rs1250259	2:216300482	PP	8.61e-33	missense_variant	28951623
ULK4	rs3774372	3:41877414	PP	1.86e-77	missense_variant	21909110
STAB1, NT5DC2	rs13303	3:52558008	PP	1.75e-10	exonic	29030403
GATA2	rs62270945	3:128201889	PP	5.17e-16	intron_variant	27841878, 28951623
MIR1263	rs16833934	3:163737250	PP	0.346	intergenic_variant	24954895
AFAP1	rs7437940	4:7887500	PP	1.11e-06	intron_variant	29030403
CHIC2	rs871606	4:54799245	PP	1.93e-55	intergenic_variant	21909110
PALLD	rs1566497	4:169717148	PP	1.88e-22	intron_variant	28951623
chr4mb174	rs17059668	4:174584663	PP	8.88e-08	intergenic_variant	28951623
LHFPL2	rs10057188	5:77837789	PP	5.79e-18	intron_variant	27841878, 28951623
CSNK1G3	rs4530754	5:122855416	PP	3.39e-11	intron_variant	27618448
PHACTR1	rs9349379	6:12903957	PP	1.32e-36	intron_variant	27618447
MSH5-SAPCD1	rs409558	6:31708147	PP	2.28e-30	intergenic_variant	27618448
COL21A1	rs1925153	6:56102780	PP	8.81e-20	intron_variant	27618448
GJA1	rs11154027	6:121781390	PP	4.47e-12	intergenic_variant	28951623
FNDC1	rs449789	6:159699125	PP	4.5e-36	intergenic_variant	28951623
THBS2	rs1322639	6:169587103	PP	2.41e-33	intergenic_variant	27841878, 28951623
HDAC9	rs2107595	7:19049388	PP	8.24e-56	intron_variant	26390057
7p15.2 , (LOC100506236)	rs1055144	7:25871109	PP	4.58e-09	exonic	29030403
SUGCT	rs76206723	7:40447971	PP	1.27e-27	intron_variant	28951623
IGFBP1-IGFBP3	rs11977526	7:46008110	PP	1.75e-92	intergenic_variant	25500260
IGFBP3	rs10260816	7:46010100	PP	4.28e-92	intergenic_variant	26390057
CDK6	rs2282978	7:92264410	PP	3.46e-41	intron_variant	24560520
SLC20A2	rs2978456	8:42324765	PP	5.14e-17	intron_variant	28951623
NOV	rs2071518	8:120435812	PP	2.94e-86	exonic	21909110
TRAPPC9	rs4454254	8:141060027	PP	2.65e-31	intron_variant	28951623
PSMD5	rs10760117	9:123586737	PP	1.89e-13	intron_variant	27618452
PHF19	rs1953126	9:123640500	PP	4.34e-14	intergenic_variant	27618448
SCAI	rs72765298	9:127900996	PP	1.56e-27	intron_variant	28951623
KIAA1462	rs9337951	10:30317073	PP	4.24e-30	synonymous_variant	27841878, 28951623
ARHGAP12	rs10826995	10:32082658	PP	3.8e-13	intergenic_variant	28951623
CRACR2B	rs7126805	11:828916	PP	1.62e-10	exonic	28951623
NOX4	rs2289125	11:89224453	PP	1.82e-51	exonic	27841878, 28951623
CEP164	rs8258	11:117283676	PP	9.42e-26	exonic	28951623
ADAMTS8	rs11222084	11:130273230	PP	5.19e-119	intergenic_variant	21909110
CCDC41	rs139236208	12:94880742	PP	6.5e-18	intergenic_variant	28951623
MCF2L	rs9549328	13:113636156	PP	1.77e-18	intron_variant	28951623
MYH6	rs452036	14:23865885	PP	1.96e-45	intron_variant	28951623
RP11-61O1.1	rs9323988	14:98587630	PP	3.42e-21	intergenic_variant	28951623
FBN1	rs1036477	15:48914926	PP	1.77e-45	intron_variant	28951623
TNRC6A	rs11639856	16:24788645	PP	2.65e-18	missense_variant	28951623
NFAT5	rs33063	16:69640217	PP	8.43e-27	intron_variant	28951623
CFDP1	rs11643209	16:75331044	PP	1.43e-25	intron_variant	28951623
CDH13	rs7500448	16:83045790	PP	3.62e-51	intron_variant	27841878, 28951623
CRK	rs12941318	17:1333598	PP	1.6e-16	intron_variant	28951623
TP53-SLC2A4	rs78378222	17:7571752	PP	1.28e-28	exonic	27841878, 28951623
KCNH4-HSD17B1	rs79089478	17:40317241	PP	2.38e-09	intron_variant	28951623
PYY	rs62080325	17:42060631	PP	8.08e-08	intron_variant	28951623
GOSR2	rs17608766	17:45013271	PP	2.12e-71	intron_variant	21909110
MRC2	rs740698	17:60767151	PP	3.83e-26	intron_variant	28951623
SLC14A2	rs7236548	18:43097750	PP	8.48e-43	intron_variant	28951623
DOT1L	rs2302061	19:2226772	PP	1.11e-17	exonic	28951623
AMH	rs740406	19:2232221	PP	2.1e-30	intron_variant	28951623
AMH	rs10407022	19:2249477	PP	4.48e-14	missense_variant	28951623
INSR	rs7248104	19:7224431	PP	1.76e-18	intron_variant	27618448
SLC24A3	rs6081613	20:19465907	PP	2.55e-35	intron_variant	28951623
PROCR	rs867186	20:33764554	PP	0.0003834	missense_variant	28951623
ARVCF	rs12628032	22:19967980	PP	2.65e-24	intron_variant	28951623
TNRC6B	rs470113	22:40729614	PP	1.43e-19	exonic	27618447
XRCC6	rs73161324	22:42038786	PP	7.55e-11	intron_variant	28951623
RXFP2	rs9532243	13:32191408	SBP	6.43e-29	intergenic_variant	In press
L2HGDH	rs72683923	14:50735947	SBP	1.4e-25	synonymous_variant	In press
PBX3	rs7023828	9:128498594	SBP	1.22e-22	intergenic_variant	In press
KDM4B	rs2613765	19:5066330	SBP	9.01e-22	intron_variant	In press
YES1	rs34413141	18:777282	SBP	2.1e-21	intron_variant	In press
LRP4	rs1585453	11:46884713	SBP	3.53e-21	intron_variant	In press
TERT	rs10069690	5:1279790	SBP	3.78e-21	intron_variant	In press
MARK3	rs8014182	14:103859962	SBP	4.99e-21	intron_variant	In press
RP11-714L20.1	rs7439567	4:138464842	SBP	7.35e-21	intergenic_variant	In press
WHSC1L1	rs1906672	8:38130025	SBP	1.03e-20	intergenic_variant	In press
TOP3A	rs4925159	17:18185510	SBP	2.27e-20	intron_variant	In press
FGF9	rs606950	13:22298923	SBP	3.77e-20	intergenic_variant	In press
LCORL	rs2610990	4:18008232	SBP	3.82e-20	intron_variant	In press
ATP2B1*	rs10858966	12:90567026	SBP	5.56e-20	intergenic_variant	In press
APOLD1	rs2024385	12:12888438	SBP	1.05e-19	intron_variant	In press
SZT2	rs839755	1:43856410	SBP	1.36e-19	intron_variant	In press
KLF14	rs34072724	7:130432469	SBP	4.09e-19	intergenic_variant	In press
MSRA	rs1986971	8:10268736	SBP	3.93e-18	intron_variant	In press
FAM193A	rs231708	4:2694773	SBP	5.24e-18	intron_variant	In press
INPP5A	rs1133400	10:134459388	SBP	7.04e-18	missense_variant	In press
PDGFC	rs17035181	4:157678511	SBP	2.17e-17	intergenic_variant	In press
WDR7	rs10048404	18:54578482	SBP	3.1e-17	intron_variant	In press
CDKAL1	rs9368222	6:20686996	SBP	3.85e-17	intron_variant	In press
NFATC2	rs6021247	20:50108980	SBP	4.29e-17	intron_variant	In press
RP11-158M2.4	rs11632436	15:86295286	SBP	5.11e-17	intergenic_variant	In press
AP000721.4	rs4980515	11:63744609	SBP	9.07e-17	intergenic_variant	In press
TRIM48	rs4385883	11:51539339	SBP	1.17e-16	intergenic_variant	In press
CTD-2260A17.2	rs709668	5:96174186	SBP	1.24e-16	intergenic_variant	In press
MEX3C	rs11876341	18:48799991	SBP	1.93e-16	intergenic_variant	In press
ARHGEF25	rs10437954	12:58003922	SBP	2.64e-16	intergenic_variant	In press
NCOA7	rs10782230	6:126228512	SBP	5.27e-16	intron_variant	In press
SLC30A5	rs246973	5:68007803	SBP	7.25e-16	intergenic_variant	In press
TGFBR2	rs12638085	3:30405936	SBP	8.36e-16	intron_variant	In press
KLF5	rs78474310	13:73826901	SBP	8.38e-16	intergenic_variant	In press
PDE8A	rs3743157	15:85680532	SBP	1.27e-15	intron_variant	In press
IGF1	rs5742643	12:102837863	SBP	2.15e-15	intron_variant	In press
SYT1	rs7963801	12:79685226	SBP	2.29e-15	intron_variant	In press
AL672294.1	rs4926499	1:249155909	SBP	2.91e-15	intergenic_variant	In press
PPM1E	rs34430710	17:56876627	SBP	4.26e-15	intron_variant	In press
BCL2	rs12454712	18:60845884	SBP	4.41e-15	intron_variant	In press
THADA	rs35590893	2:43716933	SBP	4.65e-15	intron_variant	In press
XPR1	rs1043069	1:180859368	SBP	5.19e-15	exonic	In press
C1orf21	rs4651224	1:184585182	SBP	7.29e-15	intron_variant	In press
MEIS1	rs2300481	2:66782467	SBP	8.01e-15	intron_variant	In press
ZMAT2	rs702395	5:140086677	SBP	8.25e-15	intergenic_variant	In press
MEF2A	rs4965529	15:100145224	SBP	1.42e-14	intron_variant	In press
PTPRD	rs1332813	9:9350706	SBP	3.58e-14	intron_variant	In press
FOXC1	rs2745599	6:1613686	SBP	4.17e-14	exonic	In press
PLXNB2	rs28578714	22:50727921	SBP	4.17e-14	intron_variant	In press
EPB41L2	rs9885632	6:131311909	SBP	5.07e-14	intron_variant	In press
LRCH1	rs912434	13:47189928	SBP	6.27e-14	intron_variant	In press
PPP2R2D	rs7912283	10:133773019	SBP	6.76e-14	intergenic_variant	In press
C12orf75	rs11112548	12:105871914	SBP	1.44e-13	intergenic_variant	In press
AQP1	rs10233127	7:30933453	SBP	1.48e-13	intergenic_variant	In press
Y_RNA	rs72688070	8:81393697	SBP	1.56e-13	intergenic_variant	In press
C1orf172	rs79598313	1:27284913	SBP	1.82e-13	intron_variant	In press
RNASEH2B	rs9526707	13:51489186	SBP	1.9e-13	intron_variant	In press
RGS6	rs11623535	14:72462381	SBP	3.02e-13	intron_variant	In press
LTBP2	rs11159091	14:75074316	SBP	3.26e-13	intron_variant	In press
CTNNB1	rs6788984	3:41107173	SBP	3.96e-13	intergenic_variant	In press
AC022431.2	rs13179413	5:55868097	SBP	5.57e-13	intron_variant	In press
ARL14EP	rs11031051	11:30355707	SBP	5.8e-13	intron_variant	In press
PHTF2	rs848445	7:77572461	SBP	6.57e-13	intron_variant	In press
TNKS	rs62491354	8:9730663	SBP	7.82e-13	intergenic_variant	In press
CENPP	rs7045409	9:95201540	SBP	9.15e-13	intron_variant	In press
NRG4	rs11634028	15:76276150	SBP	9.46e-13	intron_variant	In press
FARP2	rs139354822	2:242344695	SBP	1.06e-12	intron_variant	In press
TSNARE1	rs4129585	8:143312933	SBP	1.06e-12	intron_variant	In press
BMPR1B	rs1347345	4:95938386	SBP	1.45e-12	intron_variant	In press
RP11-89M16.1	rs4598218	8:129483956	SBP	1.5e-12	intron_variant	In press
PLA2G12B	rs12572586	10:74751579	SBP	1.83e-12	intergenic_variant	In press
NT5C1B	rs67720684	2:18975439	SBP	2.26e-12	intergenic_variant	In press
FAM129B	rs1891730	9:130309028	SBP	2.95e-12	intron_variant	In press
MERTK	rs28377357	2:112769721	SBP	3.37e-12	intron_variant	In press
RAD52	rs11571376	12:1059556	SBP	3.49e-12	intron_variant	In press
WNT4	rs2807337	1:22577371	SBP	3.6e-12	intergenic_variant	In press
CTC-228N24.3	rs62373688	5:127352807	SBP	5.49e-12	intergenic_variant	In press
GDF2	rs34130368	10:48411796	SBP	5.64e-12	intergenic_variant	In press
RP11-444A22.1	rs72816333	2:60096560	SBP	5.88e-12	intergenic_variant	In press
CITED2	rs7763294	6:140383733	SBP	6.85e-12	intron_variant	In press
KAT2B	rs189267552	3:20073193	SBP	1.14e-11	intergenic_variant	In press
POM121C	rs6963105	7:75097488	SBP	1.39e-11	intron_variant	In press
ZSWIM2	rs28558491	2:187816321	SBP	1.47e-11	intergenic_variant	In press
TMEM108	rs9875380	3:132780356	SBP	1.7e-11	intron_variant	In press
BCAR3	rs7514579	1:94051350	SBP	1.73e-11	intron_variant	In press
HSPA12A	rs11197813	10:118523933	SBP	1.84e-11	intron_variant	In press
BCAS3	rs1036902	17:58950791	SBP	1.85e-11	intron_variant	In press
RP11-805L22.1	rs1551355	17:30032420	SBP	1.96e-11	intergenic_variant	In press
C11orf24	rs67976715	11:68023742	SBP	2.3e-11	intergenic_variant	In press
TFCP2L1	rs6723509	2:122000745	SBP	2.32e-11	intron_variant	In press
GABRA2	rs12511987	4:46595623	SBP	2.71e-11	intergenic_variant	In press
PCCB	rs863930	3:135949737	SBP	2.89e-11	intergenic_variant	In press
RBMS1	rs79523138	2:161368213	SBP	3.82e-11	intergenic_variant	In press
ARHGAP29	rs17396055	1:94730954	SBP	5.73e-11	intergenic_variant	In press
TRIP12	rs1044822	2:230629138	SBP	6.15e-11	exonic	In press
CRB1	rs12042924	1:197297417	SBP	6.26e-11	intron_variant	In press
ERBB4	rs12694277	2:213188795	SBP	7.61e-11	intron_variant	In press
JAZF1	rs10274928	7:28142088	SBP	8.68e-11	intron_variant	In press
LINC00311	rs7187540	16:85318302	SBP	1.08e-10	intron_variant	In press
IRF6	rs7555285	1:209970355	SBP	1.09e-10	intron_variant	In press
RP11-1055B8.6	rs112280096	17:79367409	SBP	1.13e-10	intergenic_variant	In press
GLIS3	rs28558845	9:4334791	SBP	1.22e-10	intergenic_variant	In press
DGKH	rs73187288	13:42738672	SBP	1.57e-10	intron_variant	In press
MLF1	rs78151625	3:158316726	SBP	1.6e-10	intron_variant	In press
ADORA1	rs33996239	1:203109801	SBP	1.71e-10	intron_variant	In press
SEMA4A	rs76719272	1:156129796	SBP	1.98e-10	intron_variant	In press
SPIB	rs138877676	19:50935809	SBP	2.27e-10	intergenic_variant	In press
RARRES2	rs11771693	7:150050111	SBP	2.72e-10	intergenic_variant	In press
ARIH2	rs6774721	3:49381898	SBP	3e-10	intergenic_variant	In press
PRKD1	rs17115145	14:30122409	SBP	3.74e-10	intron_variant	In press
ZNF804A	rs6739913	2:185033065	SBP	6.4e-10	intergenic_variant	In press
SOX5	rs7976167	12:24210599	SBP	7.21e-10	intron_variant	In press
CNTN3	rs9857362	3:74710462	SBP	9.71e-10	intergenic_variant	In press
IER5L	rs184457	9:131940019	SBP	1.09e-09	missense_variant	In press
RTN4	rs2920899	2:55279681	SBP	1.17e-09	intergenic_variant	In press
DENND2A	rs12703989	7:140238048	SBP	1.26e-09	intron_variant	In press
ST5	rs10743086	11:8774923	SBP	1.57e-09	intron_variant	In press
SREK1	rs3121685	5:65662133	SBP	1.92e-09	intergenic_variant	In press
TARS	rs74774746	5:33411769	SBP	2.08e-09	intergenic_variant	In press
RBFOX1	rs35450617	16:6889675	SBP	2.33e-09	intron_variant	In press
RBM26	rs7988232	13:79808655	SBP	2.99e-09	intergenic_variant	In press
CAPRIN1	rs190194639	11:34068037	SBP	4.55e-09	intergenic_variant	In press
THSD7B	rs72844590	2:138421227	SBP	4.77e-09	intron_variant	In press
SKI	rs260508	1:2187085	SBP	5.17e-09	intron_variant	In press
CCT6A	rs6593297	7:56122058	SBP	8.38e-09	intron_variant	In press
MCM9	rs9401090	6:119113317	SBP	9.25e-09	intergenic_variant	In press
NRXN1	rs6545155	2:50429861	SBP	9.84e-09	intron_variant	In press
ZBTB20	rs1882289	3:114461208	SBP	1.26e-08	intron_variant	In press
FAM208B	rs56352451	10:5804865	SBP	2.54e-08	intron_variant	In press
TOX	rs6996733	8:60535824	SBP	3.34e-08	intergenic_variant	In press
FGFR2	rs11592107	10:122968964	SBP	1.5e-20	intergenic_variant	In press
ARMC4	rs3802517	10:28233469	SBP	4.7e-17	intron_variant	In press
SNRNP70	rs73046792	19:49605705	SBP	7.2e-17	intron_variant	In press
YTHDF3	rs2354862	8:64501744	SBP	2.4e-15	intergenic_variant	In press
LA16c-306E5.3	rs2379829	16:3538873	SBP	4.5e-15	intergenic_variant	In press
YEATS2	rs262986	3:183435713	SBP	7.7e-15	intron_variant	In press
CPS1	rs1047891	2:211540507	SBP	1.4e-14	missense_variant	In press
NKD1	rs34941092	16:50550137	SBP	3.2e-14	intergenic_variant	In press
SMOX	rs1764975	20:4101290	SBP	1.1e-13	intron_variant	In press
NAA16	rs4274337	13:41967193	SBP	2.5e-13	intergenic_variant	In press
TSHZ1	rs10460108	18:73034151	SBP	1.1e-12	intergenic_variant	In press
SPATS2L	rs296797	2:201102905	SBP	2.2e-12	intergenic_variant	In press
HTRA1	rs72834453	10:124235226	SBP	3e-12	intron_variant	In press
AC005592.2	rs1650911	5:141740620	SBP	4.3e-12	intron_variant	In press
RNF130	rs12153395	5:179411477	SBP	1.1e-11	intron_variant	In press
FAM46A	rs9449350	6:82281417	SBP	1.2e-11	intergenic_variant	In press
CLN8	rs4875958	8:1721090	SBP	1.9e-11	intron_variant	In press
FBXO33	rs34983854	14:39858442	SBP	2.1e-11	intergenic_variant	In press
AC019181.3	rs6712203	2:165557318	SBP	2.4e-11	intron_variant	In press
HHEX	rs11187142	10:94468685	SBP	2.5e-11	intergenic_variant	In press
CBWD1	rs520015	9:211762	SBP	2.8e-11	intergenic_variant	In press
AQP4-AS1	rs1154214	18:24546824	SBP	3.3e-11	intron_variant	In press
AC021218.2	rs1870735	7:155744303	SBP	3.6e-11	intergenic_variant	In press
RBPMS	rs2979470	8:30288272	SBP	4.6e-11	intron_variant	In press
STXBP5	rs7765526	6:147713764	SBP	5.9e-11	intergenic_variant	In press
FOXO6	rs11210029	1:41865293	SBP	8.9e-11	intergenic_variant	In press
FGR	rs3737801	1:27960832	SBP	1e-10	intron_variant	In press
PREX2	rs13253358	8:68920135	SBP	1.1e-10	intron_variant	In press
SLC4A10	rs55732192	2:162278233	SBP	1.2e-10	intron_variant	In press
BANP	rs6540125	16:87993889	SBP	1.2e-10	intron_variant	In press
PKN2	rs10923038	1:88651771	SBP	1.4e-10	intergenic_variant	In press
RP11-227G15.6	rs9899540	17:30777924	SBP	1.9e-10	intron_variant	In press
PRR20A	rs75961402	13:56398286	SBP	2e-10	intergenic_variant	In press
AC009120.4	rs1012089	16:74171973	SBP	2e-10	intergenic_variant	In press
FBRSL1	rs117206641	12:133086888	SBP	2.7e-10	intron_variant	In press
AGBL4	rs11579440	1:49052423	SBP	3.2e-10	intron_variant	In press
MC4R	rs6567160	18:57829135	SBP	3.3e-10	intergenic_variant	In press
AC010967.2	rs10189186	2:53025757	SBP	3.9e-10	intergenic_variant	In press
LRBA	rs6823767	4:151295085	SBP	4.4e-10	intron_variant	In press
RP11-428C19.4	rs10766533	11:19224677	SBP	4.7e-10	intron_variant	In press
snoU13	rs2480171	13:21559858	SBP	4.7e-10	intron_variant	In press
CWC27	rs6875372	5:64079015	SBP	4.8e-10	intron_variant	In press
CAND1	rs4143175	12:67782397	SBP	5.1e-10	intergenic_variant	In press
FOXF1	rs3851018	16:86437811	SBP	5.4e-10	intergenic_variant	In press
KANK1	rs60191654	9:753648	SBP	5.9e-10	intergenic_variant	In press
TTC28	rs9608690	22:28921347	SBP	6.1e-10	intron_variant	In press
OLA1	rs11694601	2:174949358	SBP	6.4e-10	intron_variant	In press
GRIN2B	rs28621435	12:13860990	SBP	6.5e-10	intron_variant	In press
NCALD	rs142449193	8:102750597	SBP	7.9e-10	intron_variant	In press
AHRR	rs4957026	5:361148	SBP	8.1e-10	intron_variant	In press
RP11-122C21.1	rs62526122	8:92769569	SBP	1e-09	intergenic_variant	In press
DFNA5	rs12979	7:24738164	SBP	1.1e-09	exonic	In press
WASF3	rs1331012	13:27115424	SBP	1.5e-09	intergenic_variant	In press
PEPD	rs7256564	19:33889593	SBP	1.5e-09	intron_variant	In press
RGMB	rs1871190	5:97953719	SBP	1.7e-09	intergenic_variant	In press
DMRTA1	rs9886665	9:22942770	SBP	2.5e-09	intergenic_variant	In press
APOH	rs112260610	17:64252393	SBP	2.7e-09	intergenic_variant	In press
PDE11A	rs1837164	2:178716601	SBP	4.7e-09	intron_variant	In press
CLDN23	rs61040371	8:8503700	SBP	4.8e-09	intergenic_variant	In press
LINC01091	rs3097937	4:124794644	SBP	4.9e-09	intron_variant	In press
MRPL4[9721]-ICAM1[24931]	rs10409243	19:10332988	SBP	6.345e-13	exonic	In press
SMG6	rs4480845	17:1958609	SBP	1.154e-26	intergenic_variant	In press
ITGB5	rs6438857	3:124557643	SBP	4.441e-11	intron_variant	In press
GUCY1A2[537104]-CWF19L2[246731]	rs4754196	11:107096777	SBP	4.556e-32	intergenic_variant	In press
CDC16	rs7331680	13:115000650	SBP	1.537e-29	intron_variant	In press
OR4C16[15579]-OR4C11[16692]	rs75905900	11:55113534	SBP	6.443e-26	intergenic_variant	In press
PECAM1[10783]-MILR1[57201]	rs6504213	17:62381714	SBP	6.919e-22	intergenic_variant	In press
ARL15	rs1694068	5:53283630	SBP	1.358e-20	intron_variant	In press
LOC440970[298533]-MIR5688[448854]	rs1375564	3:85656311	SBP	5.488e-20	intron_variant	In press
SNTG1[1112036]-PXDNL[785373]	rs4873492	8:51947549	SBP	1.089e-19	intergenic_variant	In press
RP11-284M14.1	rs72719160	4:144051276	SBP	4.528e-19	intergenic_variant	In press
NRIP1	rs1882961	21:16556367	SBP	1.613e-18	intergenic_variant	In press
APOA1	rs1076485	11:116772441	SBP	1.062e-17	intron_variant	In press
FAM13A	rs13149209	4:89750668	SBP	1.809e-17	intron_variant	In press
PTCD3	rs72847885	2:86326717	SBP	4.787e-17	intron_variant	In press
EIF2AK4	rs11629850	15:40317075	SBP	2.855e-16	intron_variant	In press
CYTH1[120150]-USP36[46690]	rs9302885	17:76799898	SBP	2.283e-15	synonymous_variant	In press
TFAMP1[77761]-ELFN1[55724]	rs6959688	7:1966831	SBP	2.398e-15	intron_variant	In press
TRIB1[64132]-LOC100130231[456747]	rs62523863	8:126520544	SBP	4.948e-15	intergenic_variant	In press
METTL15[353990]-KCNA4[1554790]	rs871004	11:28512458	SBP	1.068e-14	intergenic_variant	In press
SHROOM3	rs10008637	4:77414144	SBP	1.401e-14	intron_variant	In press
MITF[986716]-FOXP1[141608]	rs4499560	3:70920485	SBP	3.686e-14	intergenic_variant	In press
PTEN[164081]-RNLS[555807]	rs77413490	10:89681688	SBP	4.112e-14	intron_variant	In press
KDM5A	rs78998485	12:434755	SBP	3.176e-13	intron_variant	In press
DCBLD1	rs2498586	6:118026126	SBP	9.222e-09	intron_variant	In press
CASZ1	rs880315	1:10796866	SBP	9.59e-56	intron_variant	20479155
MTHFR-NPPB	rs4846049	1:11850365	SBP	4.18e-59	exonic	22100073
MTHFR-NPPB	rs17367504	1:11862778	SBP	1.58e-104	intron_variant	19430483
MTHFR-NPPB	rs5068	1:11905974	SBP	3.41e-81	intergenic_variant	19219041
CELA2A	rs3820068	1:15798197	SBP	3.31e-14	intergenic_variant	27841878, 28951623
HIVEP3	rs7515635	1:42408070	SBP	1.25e-16	intron_variant	27618452
GTF2B	rs10922502	1:89360158	SBP	6.14e-20	intergenic_variant	28951623
OSR1	rs1344653	2:19730845	SBP	3.09e-17	intergenic_variant	26390057
ADCY3	rs55701159	2:25139596	SBP	1.73e-16	intron_variant	28951623
KCNK3	rs1275988	2:26914364	SBP	4.42e-69	intergenic_variant	24975945
SLC4A1AP	rs9678851	2:27887034	SBP	1.99e-08	intergenic_variant	29030403
FOSL2	rs7562	2:28635740	SBP	3.26e-14	exonic	28951623
PRKD3	rs13420463	2:37517566	SBP	2.72e-18	intron_variant	27841878, 28951623
FIGN-GRB14	rs1446468	2:164963486	SBP	4.38e-62	intergenic_variant	21909110
FIGN-GRB14	rs6712094	2:165043460	SBP	2.09e-57	intergenic_variant	24975945
METTL21A-AC079767.3	rs55780018	2:208526140	SBP	2.73e-19	intergenic_variant	28951623
2q36.3	rs2972146	2:227100698	SBP	6.53e-16	intergenic_variant	27618447
HRH1-ATG7	rs347591	3:11290122	SBP	2.87e-23	intron_variant	23303523
FGD5	rs11128722	3:14958126	SBP	1.93e-20	intron_variant	27618452
RP11-439C8.2	rs143112823	3:154707967	SBP	7.16e-14	intergenic_variant	28951623
TBC1D1-FLJ13197	rs2291435	4:38387395	SBP	5.31e-18	intergenic_variant	27618452
ARHGAP24	rs2014912	4:86715670	SBP	6.97e-30	intron_variant	26390057
NPNT	rs13112725	4:106911742	SBP	6.81e-31	intergenic_variant	27841878, 28951623
NPR3-C5orf23	rs1421811	5:32714270	SBP	4.57e-75	intron_variant	22100073
NPR3-C5orf23	rs1173771	5:32815028	SBP	5.92e-94	intergenic_variant	21909110
TMEM161B	rs10059921	5:87514515	SBP	4.39e-13	intron_variant	28951623
TRIM36	rs10077885	5:114390121	SBP	4.43e-17	intergenic_variant	27618452
PRDM6	rs1008058	5:122435627	SBP	1.29e-06	missense_variant	27618447
PRDM6	rs13359291	5:122476457	SBP	1.64e-25	intron_variant	26390057
FBN2	rs6595838	5:127868199	SBP	1.54e-22	intron_variant	27841878, 28951623
EBF1	rs11953630	5:157845402	SBP	1.55e-45	intergenic_variant	21909115
CASC15	rs6911827	6:22130601	SBP	7.96e-15	intron_variant	28951623
SLC22A7	rs2270860	6:43270151	SBP	2e-23	intergenic_variant	27618448
CRIP3	rs10948071	6:43280713	SBP	9.55e-18	intergenic_variant	24975945
TTBK1,SLC22A7,ZNF318	rs1563788	6:43308363	SBP	2.36e-24	intron_variant	26390057
TFAP2D	rs78648104	6:50683009	SBP	2.37e-15	missense_variant	28951623
HOXA3	rs6969780	7:27159136	SBP	1.88e-08	intron_variant	27618448
PIK3CG	rs17477177	7:106411858	SBP	9.01e-86	intergenic_variant	21909110
7q32.1	rs4728142	7:128573967	SBP	2.59e-09	intergenic_variant	27618447
MKLN1	rs13238550	7:131059056	SBP	7.8e-17	intron_variant	28951623
PRKAG2	rs10224002	7:151415041	SBP	1.31e-27	intron_variant	24560520
BLK-GATA4	rs2898290	8:11433909	SBP	1.08e-24	intergenic_variant	21045733
BLK-GATA4	rs4841569	8:11452177	SBP	3.91e-19	intergenic_variant	24954895
SVEP1	rs111245230	9:113169775	SBP	2.81e-19	missense_variant	27618448
VCL	rs4746172	10:75855842	SBP	7.75e-07	intron_variant	24560520
PLCE1	rs932764	10:95895940	SBP	5.43e-45	intron_variant	21909115
PAX2	rs112184198	10:102604514	SBP	1.94e-40	intergenic_variant	28951623
CYP17A1-NT5C2	rs11191548	10:104846178	SBP	1.16e-87	intergenic_variant	28951623
LSP1-TNNT3	rs661348	11:1905292	SBP	5.23e-45	intron_variant	28951623
H19	rs217727	11:2016908	SBP	2.96e-29	exonic	28951623
ADM	rs7129220	11:10350538	SBP	2.96e-26	intron_variant	28951623
SOX6	rs1401454	11:16250183	SBP	3.65e-26	intron_variant	23972371
NUCB2	rs757081	11:17351683	SBP	7.72e-27	missense_variant	24560520
KCNJ11	rs5219	11:17409572	SBP	9.18e-29	intergenic_variant	27618448
PTPMT1	rs11537751	11:47587452	SBP	6.3e-11	missense_variant	28951623
OR5B12	rs11229457	11:58207203	SBP	8.45e-18	missense_variant	28951623
SIPA1	rs3741378	11:65408937	SBP	4.83e-20	missense_variant	24560520
PRKAG1	rs1126930	12:49399132	SBP	9.48e-14	missense_variant	28951623
HOXC4	rs7297416	12:54443090	SBP	2.9e-30	intron_variant	28951623
ATP2B1	rs17249754	12:90060586	SBP	1.25e-97	intron_variant	19396169
TBX5-TBX3	rs2384550	12:115352731	SBP	1.8e-17	intergenic_variant	28951623
FERMT2	rs9888615	14:53377540	SBP	1.46e-16	intron_variant	28951623
PPP2R5E	rs8016306	14:63928546	SBP	3.69e-07	intron_variant	28951623
ABHD17C	rs35199222	15:81013037	SBP	2.52e-25	intron_variant	28951623
PLCD3	rs12946454	17:43208121	SBP	1.01e-33	intergenic_variant	28951623
HOXB7	rs7406910	17:46688256	SBP	3.39e-16	missense_variant	27618447
TBX2	rs8068318	17:59483766	SBP	4.14e-32	intron_variant	27618447-27618440
C17orf82,TBX2	rs2240736	17:59485393	SBP	1.17e-32	intron_variant	26390057
SETBP1	rs12958173	18:42141977	SBP	2.97e-19	intergenic_variant	28951623
INSR	rs4247374	19:7252756	SBP	4.52e-44	intron_variant	27618452
ELAVL3	rs17638167	19:11584818	SBP	1.07e-09	intron_variant	27618452

## Sheet: Legend
Supplemental Table 1. Summary information on the 905 BP-associated variants identified to date.
