# Supplementary material for: Integrative Bioinformatics Approaches for Identification of Drug Targets in Hypertension
Source: Front Cardiovasc Med. 2018 Apr 4;5:25. doi: 10.3389/fcvm.2018.00025 (PMC5894467; doi:10.3389/fcvm.2018.00025)
Supplement: Supplementary file 2 [file Table2.xlsx]

## Sheet: Sheet1
Lead SNP	Coding Consequence	CADD (lead SNP)	Gene HiC	Gene eQTL	Gene predicted as druggable	Gene predicted to interact with current antihypertensive medicines
rs10008637	synonymous_variant	3.927	FAM47E-STBD1, CCNI, SEPT11	CCDC158
rs1004558	synonymous_variant	7.255
rs10048404	synonymous_variant	18.66
rs10057188	synonymous_variant	5.555	LHFPL2, ARSB
rs10059921	synonymous_variant	0.231	COX7C, TMEM161B, CETN3, MBLAC2, POLR3G, LYSMD3, GPR98
rs10062049	synonymous_variant	2.583
rs10069690	synonymous_variant	1.283
rs10077885	synonymous_variant	5.036
rs10078021	synonymous_variant	3.354	ANKRD31
rs1008058	missense_variant	23.5
rs10087782	synonymous_variant	0.731	DENND3
rs1011018	synonymous_variant	5.795
rs1012089	synonymous_variant	5.222	PHLPP2, DHODH, PMFBP1		DHODH
rs10164193	synonymous_variant	0.689	CCDC178
rs10164833	synonymous_variant	0.468
rs10184839	synonymous_variant	7.406	CWC22, ITGA4, CERKL, NEUROD1, SSFA2, PPP1R1C		ITGA4
rs10189186	synonymous_variant	1.51
rs10193543	synonymous_variant	15.08	MCEE, MPHOSPH10, CYP26B1		CYP26B1
rs10224002	synonymous_variant	2.168
rs10233127	synonymous_variant	2.33	FAM188B, AQP1, GHRHR		AQP1, GHRHR
rs10245696	synonymous_variant	0.607
rs10260816	synonymous_variant	3.533
rs10267979	synonymous_variant	12.6	SLC13A4, FAM180A, CHRM2		CHRM2
rs10274928	synonymous_variant	5.232	GARS, HOXA9, HEXA10, HEXA11, HEXA13, TAX1BP1	JAZF1
rs10305838	synonymous_variant	2.442
rs1036477	synonymous_variant	1.438	DUT, FBN1, CEP152, EID1, SECISBP2L, FAM227B, DTWD1, ATP8B4, SLC27A2, HDC, GABPB1, CYP19A1, GLDN		CYP19A1, DUT, HDC, FBN1	CYP19A1
rs1036902	synonymous_variant	0.672	C17orf82, TBX4, NACA2, BRIP1, INTS2	BCAS3
rs10407022	missense_variant	14.82		AMH	AMH
rs10409243	synonymous_variant	5.88
rs1043069	synonymous_variant	12.12	ACBD6
rs10437954	synonymous_variant	6.977
rs1044822	synonymous_variant	11.22		TRIP12, FBXO36
rs10460108	synonymous_variant	1.766	ZNF407
rs10468291	synonymous_variant	3.763
rs1047030	missense_variant	0.006	SORBS3
rs1047891	missense_variant	22.1	ERBB4		ERBB4
rs1047922	synonymous_variant	4.602	FBXO15, SMIM21, TMIM21
rs1055144	synonymous_variant	2.755	NPVF, HOXA3, HOXA4, HOXA5, HOXA6, HOXA7, HOXA9, HOXA10, HOXA11, HOXA13	HOXA7	NPVF
rs1060105	missense_variant	22.2	RSRC2, KNTC1, CCDC62, PITPNM2, MPHOSPH9, C12orf65, CDK2AP1, DDX55, EIF2B1, GTF2H3, TCTN2	ABCB9, ARL6IP4, MPHOSPH9, C12orf65, CDK2AP1, SETD8
rs1063281	synonymous_variant	17.03	RPL37A, IGFBP2, IGFBP5, DIRC3, TNS1, RUFY4	DIRC3	IGFBP2, IGFBP5
rs10732433	synonymous_variant	2.016	NSUN6, ARL5B, MALRD1, PLXDC2, MSRB2	MALRD1
rs10743086	synonymous_variant	7.292	STK33, TRIM66, RPL27A, AKIP1, SWAP70, ADM, AMPD3, MTRNR2L8	TRIM66, AKIP1, SWAP70	MTRNR2L8, AMPD3, ADM, STK33
rs10760117	synonymous_variant	8.138	TRAF1, CNTRL, C5	PSMD5, TRAF1, C5	C5
rs10761530	synonymous_variant	0.457
rs1076485	synonymous_variant	6.866	SIK3		SIK3
rs10766533	synonymous_variant	7.009	E2F8
rs1077795	synonymous_variant	0.657		HAUS8
rs10779936	synonymous_variant	2.303		UBXN2A, FKBP1B, FAM228B, TP53I3, FAM228A	FKBP1B
rs10782230	synonymous_variant	2.269	HDDC2, HINT3, RNF146
rs10823136	synonymous_variant	9.715	SIRT1, HERC4, MYPN, ATOH7, PBLD, HNRNPH3, DDX50, DDX21		SIRT1
rs10826995	synonymous_variant	3.248	MAP3K8, LYZL2, ZNF438, ZEB1, ARHGAP12, EPC1, CCDC7	ARHGAP12, KIF5B	MAP3K8, LYZL2
rs10830963	synonymous_variant	1.411
rs10842991	synonymous_variant	1.445		KLHL42, CCDC91
rs10850411	synonymous_variant	3.305
rs10858966	synonymous_variant	0.069	KITLG, POC1B, GALNT4, POC1B-GALNT4, CCER1, EPYC, DCN, C12orf79, BTG1		EPYC, DCN, KITLG
rs10864859	synonymous_variant	0.061	PTPN4
rs10873612	synonymous_variant	5.986
rs10887914	synonymous_variant	6.816		FAM213A
rs10906391	synonymous_variant	0.41	NUDT5, CDC123	BEND7
rs10913934	synonymous_variant	1.797	TOR1AIP2, IFRG15, TOR1AIP1	QSOX1	QSOX1
rs10916082	synonymous_variant	4.923	C1orf95, PSEN2, ADCK3, CDC42BPA		CDC42BPA, PSEN2, ADCK3
rs1091811	synonymous_variant	2.944
rs10922502	synonymous_variant	1.344	SH3GLB1, PKN2, CCBL2, GBP3, GBP1, GBP2, GBP7, GBP4, GBP5, GBP6, LRRC8B, LRRC8C	CCBL2, GBP3, LRRC8C	PKN2
rs10923038	synonymous_variant	3.956	COL24A1, CLCA4, LMO4		COL24A1, CLCA4
rs10943605	synonymous_variant	0.005	PHIP, HMGN3, LCA5, SH3BGRL2, TTK, FAM46A	IRAK1BP1, PHIP	TTK
rs10948071	synonymous_variant	3.036		CRIP3
rs10982910	synonymous_variant	3.796
rs1098708	synonymous_variant	1.525	C12orf71, ARNTL2, REP15, MRPS35
rs10988442	synonymous_variant	20.7	GALNT12, COL15A1, TGFBR1, ERP44, INVS, TEX10, BAAT		TGFBR1, COL15A1, ERP44
rs10995311	missense_variant	6.712	ADO	ADO
rs10998362	synonymous_variant	3.648
rs11010905	synonymous_variant	0.159
rs11021221	synonymous_variant	19.8	CWC15, KDM4D, KDM4E, ENDOD1, SESN3	SESN3	KDM4E
rs11026586	synonymous_variant	2.372	PRMT3, SVIP		PRMT3
rs11030119	synonymous_variant	16.17	BDNF, KIF18A, METTL15, KCNA4, ARL14EP, MPPED2	LIN7C, BDNF, METTL15	BDNF, KCNA4	BDNF, KCNA4
rs11031051	synonymous_variant	8.248	KIF18A, METTL15, MPPED2, EIF3M, PRRG4	METTL15
rs110419	synonymous_variant	2.626	ST5, AKIP1, C11orf16	AKIP1
rs11066280	synonymous_variant	8.625
rs11080134	missense_variant	10.51	GOSR1, EVI2B, EVI2A		EVI2B
rs11087740	synonymous_variant	0.188	HAO1		HAO1
rs11108209	synonymous_variant	1.421	NTN4, RP11-536G4.1		NTN4
rs11112548	synonymous_variant	13.4	NUAK1		NUAK1
rs111245230	missense_variant	24.1	PALM2, TXN, TXNDC8, LPAR1		LPAR1, TXN
rs11128722	synonymous_variant	1.029
rs11139596	synonymous_variant	18.02
rs11141731	synonymous_variant	0.753	ZCCHC6, GAS1
rs11145807	synonymous_variant	0.876
rs11154027	synonymous_variant	6.724	HSF2
rs11159091	synonymous_variant	17.17		LTBP2	LTBP2
rs11160085	synonymous_variant	1.828	ATXN3, NDUFB1, CPSF2
rs11168245	synonymous_variant	10.47	SLC38A1
rs111777102	synonymous_variant	3.828	XPNPEP1, ADD3, MXI1, SMNDC1, DUSP5, SMC3, BBIP1, SHOC2		SMC3
rs11187142	synonymous_variant	0.826		FGFBP3	FGFBP3
rs11191156	synonymous_variant	5.022	MGEA5, KCNIP2, LDB1		MGEA5
rs11191548	synonymous_variant	11.8	MGEA5, ACTR1A, SUFU, WBP1L, CYP17A1, C10orf32, C10orf32-ASMT, AS3MT, CNNM2, RPEL1, INA	WBP1L, NT5C2	CYP17A1, MGEA5
rs11197813	synonymous_variant	1.361	KCNK18		KCNK18
rs11210029	synonymous_variant	8.047
rs112184198	synonymous_variant	0.088	SEC31B, NDUFB8, NDUFB8, HIF1AN
rs11222084	synonymous_variant	15.12	SNX19	SNX19
rs11222386	synonymous_variant	2.966	APLP2, ST14, ADAMTS8, ADAMTS15, SNX19	SNX19	ADAMTS8, ST14, ADAMTS15
rs112260610	synonymous_variant	2.41
rs112280096	synonymous_variant	8.916
rs11229457	missense_variant	0.009	OR5M8, SLC43A3, SLC43A1, TIMM10, SMTNL1, SERPING1, YPEL4, CLP1, ZDHHC5, MED19, TMX2, TMX2-CTNND1, C11orf31, BTBD18, CTNND1, OR9I1, OR9Q2, ZFP91	SLC43A1, TIMM10, ZFP91, ZDHHC5, MED19	SERPING1
rs11248862	synonymous_variant	0.048		UBE2I, CCDC154, CLCN7
rs112557609	synonymous_variant	1.487	USP24
rs1126464	missense_variant	7.064		CHMP1A, CDK10, DEF8, GAS8	CDK10
rs1126930	missense_variant	22.7	TUBA1B, TUBA1A, TUBA1C	H1FNT	TUBA1A, TUBA1C, TUBA1B
rs113134141	synonymous_variant	2.071		ALS2CL, PRSS50, PRSS46, PRSS45, PRSS42
rs1133400	missense_variant	14.61
rs114275780	synonymous_variant	6.331
rs11442819	synonymous_variant	6.506
rs114503346	synonymous_variant	8.438	UBTD2
rs115172170	synonymous_variant	3.062	SYPL1, CCDC71L, PIK3CG, PRKAR2B, HBP1, COG5, GPR22, DUS4L, BCAP29, SLC26A4, CBLL1, SLC26A3, DLD, LAMB1, LAMB4	CCDC71L, PRKAR2B	LAMB4, GPR22, LAMB1, DLD	PIK3CG
rs115245297	synonymous_variant	2.516	NUDT3
rs11537751	synonymous_variant	19.16	AGBL2	SLC39A13, PTPMT1
rs1154214	synonymous_variant	6.087	AQP4, CHST9		AQP4, CHST9
rs11556924	missense_variant	34	STRIP2, NRF1, KLF14	KLF14
rs11571376	synonymous_variant	0.145	RAD52	RAD52
rs11579440	synonymous_variant	7.881	AGBL4, ELAVL4
rs11585169	synonymous_variant	1.348	TARS2, GOLPH3L, HORMAD1, CTSS, CTSK, TNFAIP8L2, SCNM1, LYSMD1, TMOD4	TARS2, GOLPH3L, ARNT, CERS2, CTSS, CTSK	CTSK, ARNT, CTSS
rs11592107	synonymous_variant	7.327
rs11607056	synonymous_variant	1.467	SSRP1, P2RX3, SLC43A1, TIMM10, YPEL4, CLP1, ZDHHC5, MED19, TMX2, TMX2-CTNND1, CTNND1, OR9Q1, OR6Q1, OR9I1, OR9Q2, OR1S2, OR1S1, OR10Q1, OR10W1, OR5B17, OR5B3, OR5B2, OR5B21, LPXN, ZFP91, ZFP91-CNTF, CNTF, PATL1	TNKS1BP1, P2RX3, SLC43A1, TIMM10, ZDHHC5, MED19, ZFP91	P2RX3, CNTF
rs11615689	synonymous_variant	0.314	TBX3, MED13L, MAP1LC3B2, C12orf49, RNFT2, HRK, TESC, FBXO21, WSB2
rs11623535	synonymous_variant	2.811	RGS6
rs11626434	synonymous_variant	0.53
rs11627326	synonymous_variant	0.085	RP11-322L20.1	FLRT2	FLRT2
rs11628933	synonymous_variant	0.091	RP11-47I22.3	RTN1
rs11629850	synonymous_variant	0.336	BUB1B, PAK6, RP11-133K1.2, IVD	EIF2AK4	EIF2AK4, PAK6, BUB1B
rs11632112	synonymous_variant	0.879	VPS33B, FAM174B
rs11632436	synonymous_variant	3.774	AKAP13	KLHL25	KLHL25
rs11634028	synonymous_variant	16.32	NRG4, C15orf27		NRG4
rs11639856	missense_variant	9.806	VWA3A, NDUFAB1, RBBP6, TNRC6A, ARHGAP17, ZKSCAN2, IL21R	SLC5A11	IL21R, SLC5A11
rs11642631	synonymous_variant	0.055	TMEM186, PMM2, RMI2, SOCS1, TNP2, PRM3, PRM2, PRM1, SNN, TXNDC11, GSPT1
rs11643209	synonymous_variant	0.751	ZFHX3, MLKL, CTRB2, CTRB1, TMEM170A, CHST6, GABARAPL2, ADAT1, VAT1L	TMEM170A, BCAR1	CHST6, MLKL, CTRB1, CTRB2
rs11665020	synonymous_variant	0.16	NAPG, PIEZO2
rs11681462	synonymous_variant	2.901	OXER1, EML4	OXER1	OXER1
rs11689667	synonymous_variant	3.813	TCF7L1	TCF7L1
rs11690961	synonymous_variant	4.798	EPAS1, TMEM247, PIGF, CRIPT		PIGF, EPAS1
rs11694601	synonymous_variant	14.73	RAPGEF4, CDCA7, OLA1		RAPGEF4
rs117006983	synonymous_variant	2.693		CLEC18A
rs11701512	synonymous_variant	1.992	S100B, PRMT2	SPATC1L, YBEY	S100B
rs117206641	synonymous_variant	7.55
rs117233107	synonymous_variant	2.05	DYRK4, RAD51AP1, C12orf4		DYRK4
rs11730129	synonymous_variant	1.522	CD38, TAPT1, QDPR, CLRN2	PROM1, TAPT1	CD38, QDPR, PROM1
rs1173771	synonymous_variant	2.202		NPR3
rs11760407	synonymous_variant	1.722	MPLKIP, SUGCT	SUGCT
rs11770630	synonymous_variant	0.041	STEAP4, C7orf62, STEAP1, STEAP2, C7orf63, GTPBP10, MTERF, PEX1, RBM48	STEAP1, STEAP2, C7orf63, GTPBP10	STEAP1
rs11771693	synonymous_variant	2.961		ACTR3C, LRRC61, RARRES2, REPIN1
rs11789875	synonymous_variant	12.72
rs11853359	synonymous_variant	14.57	THSD4, CT62	THSD4	THSD4
rs11876341	synonymous_variant	19.54
rs11901929	synonymous_variant	3.194	WDR75, COL3A1		COL3A1
rs11909120	synonymous_variant	0.981	ATP5J, GABPA, APP, CYYR1, ADAMTS1, ADAMTS5	CCT8	ADAMTS5, APP, ADAMTS1
rs11923667	synonymous_variant	3.698	CLDND1, GPR15, TOMM70A, LNP1, ABI3BP, IMPG2	SENP7	IMPG2, ABI3BP, SENP7
rs11953630	synonymous_variant	0.071
rs11977526	synonymous_variant	0.133	IGFBP3, TNS3, AC011294.3	IGFBP3, TNS3	IGFBP3
rs11991469	synonymous_variant	0.918
rs12034319	synonymous_variant	6.76	ZNHIT6	ZNHIT6
rs12042924	synonymous_variant	4.62	ZBTB41, CRB1		CRB1
rs12052761	synonymous_variant	6.229	FBXO48, APLF
rs12052878	synonymous_variant	2.92	COL6A3		COL6A3
rs12078697	synonymous_variant	1.089	CSDE1, MAB21L3, CASQ2, ATP1A1		CASQ2, ATP1A1
rs12118102	synonymous_variant	2.694	PAPPA2		PAPPA2
rs12142296	synonymous_variant	3.512	MUTYH, TOE1,GPBP1L1, TMEM69, MAST2, PIK3R3, TSPAN1, LURAP1	CCDC163P, TMEM69, MAST2, TSPAN1	MAST2
rs12153395	synonymous_variant	1.521		RNF130
rs1215469	synonymous_variant	9.813
rs12172847	synonymous_variant	0.009	PIGN, TNFRSF11A, KIAA1468		TNFRSF11A
rs12184466	synonymous_variant	4.192
rs12195276	synonymous_variant	4.946	KCNQ5		KCNQ5
rs1220128	synonymous_variant	0.407
rs12216497	synonymous_variant	1.714
rs12216886	synonymous_variant	17.28	VLDLR, CD274	VLDLR	CD274
rs1232482	synonymous_variant	2.648	ANKEF1
rs12325702	synonymous_variant	0.422	VEZF1
rs12362593	synonymous_variant	0.833
rs12374077	synonymous_variant	0.095		SENP2
rs12405515	synonymous_variant	0.03	SELE, VAMP4, METTL13, DNM3,TNFSF4	C1orf105, SUCO	SELE, TNFSF4	SELE
rs12408022	synonymous_variant	0.556	USH2A		USH2A
rs12454712	synonymous_variant	12.53	BCL2	BCL2	BCL2
rs12474050	synonymous_variant	22.8
rs12486605	synonymous_variant	1.848
rs1250129	synonymous_variant	1.607		MAEA, UVSSA, CRIPAK
rs1250259	missense_variant	13.69
rs12511987	synonymous_variant	2.245
rs12515541	synonymous_variant	1.103	ACTBL2, PLK2, GAPT		PLK2
rs12521868	synonymous_variant	7.635	SLC22A5, C5orf56, IRF1, CCNI2, SEPT8, SOWAHA, GDF9, UQCRQ, LEAP2	P4HA2, PDLIM4, SLC22A4, SLC22A5	SLC22A5, LEAP2, GDF9, SLC22A4
rs12572586	synonymous_variant	11.14	ASCC1, ANAPC16, MCU, PLA2G12B	NUDT13, ECD, DNAJC9, TTC18, USP54, MYOZ1	PLA2G12B
rs12574332	synonymous_variant	1.273		UBASH3B
rs12579720	synonymous_variant	8.932	RERGL, PDE3A, GYS2		PDE3A
rs12583637	synonymous_variant	0.996	SPRYD7, TRIM13, DLEU1, DLEU7, RNASEH2B, FAM124A	EBPL, SPRYD7, TRIM13, DLEU1, DLEU7, RNASEH2B	EBPL
rs12605156	synonymous_variant	22	TCF4
rs12627651	synonymous_variant	0.527
rs12628032	synonymous_variant	1.242		ARVCF
rs1263671	synonymous_variant	14.71	KLF7, FZD5
rs12638085	synonymous_variant	1.859	TGFBR2		TGFBR2
rs1265842	synonymous_variant	5.437		WAC
rs12668436	synonymous_variant	0.989	TNS3, IGFBP1	TNS3	IGFBP1
rs12694277	synonymous_variant	4.111
rs12703989	synonymous_variant	3.541
rs12705090	synonymous_variant	7.26		GIGYF1, TRIP6, SRRT, ACHE	ACHE
rs1271309	synonymous_variant	4.651
rs12731740	synonymous_variant	6.079	CD55, CD34, PLXNA2, G0S2, HSD11B1		CD55, HSD11B1, CD34
rs1275988	synonymous_variant	0.043		KCNK3	KCNK3
rs12807220	synonymous_variant	2.313	YAP1, CASP12	C11orf70
rs12906962	synonymous_variant	15.73
rs12921187	synonymous_variant	1.791		MGRN1, SEPT12, ZNF500, UBN1
rs12938803	synonymous_variant	0.674
rs12940887	synonymous_variant	4.631	CDK5RAP3, TTLL6, CALCOCO2, GNGT2, ABI3, PHOSPHO1, ZNF652, FAM117A, KAT7	ZNF652	PHOSPHO1
rs12941318	synonymous_variant	9.459		YWHAE, CRK
rs12946454	synonymous_variant	4.318		DCAKD, NMT1, ACBD4, HEXIM1	NMT1
rs12958173	synonymous_variant	0.285	SLC14A2			SLC14A2
rs12979	synonymous_variant	4.916	CCDC126	MPP6
rs12983238	synonymous_variant	7.818	DPF1, SPINT2, PPP1R14A, CAPN12, LGALS7, LGALS7B, IFNL1, LYPD4, DMRTC2	FBXO17	LGALS7B, IFNL1, LGALS7, SPINT2
rs12990959	synonymous_variant	0.564	ACVR2A, ORC4, MBD5, EPC2, KIF5C, LYPD6	ACVR2A	LYPD6, ACVR2A
rs13001283	synonymous_variant	0.714	AC114783.1
rs13002573	synonymous_variant	2.07		FIGN
rs13014371	synonymous_variant	0.888	PUS10, PEX13, KIAA1841, AHSA2, USP34, TMEM17, WDPCP, MDH1, UGP2, PELI1, LGALSL, AFTPH, SERTAD2, SLC1A4	AHSA2, UGP2
rs13042148	synonymous_variant	6.18		CBFA2T2
rs13082711	synonymous_variant	3.77		NEK10	NEK10
rs13107325	missense_variant	34	DDIT4L, EMCN, BANK1, SLC9B1
rs13112725	synonymous_variant	0.564	GSTCD		GSTCD
rs13122790	synonymous_variant	4.582	CPEB2
rs13139571	synonymous_variant	1.714	GUCY1B3, TMEM144	GUCY1A3	GUCY1A3, GUCY1B3
rs13149209	synonymous_variant	2.09	NAP1L5, FAM13A, TIGD2
rs13179413	synonymous_variant	12.05	ANKRD55, CTC-236F12.4, AC022431.2
rs13205180	synonymous_variant	3.935	TFAP2B, TFAP2D, MLIP	MLIP
rs13209747	synonymous_variant	3.133	RSPO3, RNF146, ECHDC1		RSPO3
rs1322639	synonymous_variant	8.914		THBS2	THBS2
rs13238550	synonymous_variant	2.714	UBE2H, TMEM209, SSMEM1, CEP41, KLF14, MKLN1	KLF14
rs13240040	synonymous_variant	5.894	ARL4A, SCIN, ETV1
rs13253358	synonymous_variant	0.054	PREX2
rs1327235	synonymous_variant	0.793	JAG1, C20orf187	JAG1	JAG1
rs13290326	synonymous_variant	8.996
rs13303	missense_variant	0.332	PBRM1, NT5DC2, GNL3, TNNC1, NISCH, NT5DC2	PBRM1, NT5DC2, GNL3, NEK4, ITIH4, MUSTN1, TMEM110	NEK4, NISCH, ITIH4, TNNC1
rs1331012	synonymous_variant	4.577	RNF6, GPR12	WASF3	GPR12
rs1332813	synonymous_variant	4.401
rs13333226	synonymous_variant	0.894	CLEC19A, TMC5, GDE1, CCP110, GP2, UMOD, PDILT, ACSM5		GP2, UMOD
rs1334576	missense_variant	12.63		RREB1
rs13359291	synonymous_variant	0.796	SNCAIP, PRDM6	PRDM6
rs134041	synonymous_variant	19.55	PITPNB	MN1
rs13420463	synonymous_variant	0.441	CEBPZ, NDUFAF7, PRKD3, QPCT, RMDN2, CYP1B1	PRKD3	QPCT, CYP1B1, PRKD3	CYP1B1
rs1344653	synonymous_variant	0.802	RDH14, NT5C1B-RDH14, NT5C1B
rs1347345	synonymous_variant	1.596	SMARCAD1, BMPR1B, HPGDS	BMPR1B	HPGDS, BMPR1B
rs1350100	synonymous_variant	1.307
rs1375564	synonymous_variant	0.72		CADM2
rs1378942	synonymous_variant	6.651	CYP11A1, ARID3B, COX5A, RPP25, SCAMP5,	CSK, ULK3, MPI, PPCDC, RPP25, SCAMP5,	CYP11A1, MPI, ULK3, CSK
rs13796	synonymous_variant	2.214		CREB3L4
rs138285687	synonymous_variant	10.11	PHF12, PIPOX
rs138877676	synonymous_variant	7.684
rs139236208	synonymous_variant	1.427	MRPL42, SOCS2, CRADD, PLXNC1, NR2C1		NR2C1, PLXNC1
rs139354822	synonymous_variant	4.256	FARP2
rs139385870	synonymous_variant	3.148		CDK11A, NADK	CDK11A
rs1401454	synonymous_variant	2.41	C11orf58
rs141979279	synonymous_variant	11.35	TOPAZ1, TCAIM, ZKSCAN7, ZNF35
rs1421811	synonymous_variant	5.88
rs142449193	synonymous_variant	2.243	NCALD, RRM2B		RRM2B
rs143112823	synonymous_variant	2.263
rs143167197	synonymous_variant	1.684	ATPIF1, SESN2, YTHDF2
rs1432457	synonymous_variant	2.467
rs1438896	synonymous_variant	7.195	ZEB2
rs1446468	synonymous_variant	0.632
rs1458038	synonymous_variant	14.79
rs1468520	synonymous_variant	2.061	C1GALT1, COL28A1, ICA1	C1GALT1	COL28A1
rs1469760	synonymous_variant	3.484	SUMO1, CARF, RAPH1, CD28, CTLA4, ICOS	ICA1L, CARF, NBEAL1	CD28, CTLA4, ICOS
rs147212971	synonymous_variant	1.321
rs1486236	synonymous_variant	3.729		ZNF385B
rs150194832	synonymous_variant	0.021		TGFBRAP1, FHL2
rs150266910	synonymous_variant	14.34	LUZP1, HTR1D, HNRNPR, RPL11		HTR1D
rs150816167	synonymous_variant	9.479
rs151054210	synonymous_variant	1.111	METTL8, DCAF17, DLX1	CYBRD1
rs1529744	synonymous_variant	1.252
rs1530440	synonymous_variant	3.488	CDK1, RHOBTB1, C10orf107, ARID5B, RTKN2, ZNF365, ADO	C10orf107, ADO	CDK1
rs1551355	synonymous_variant	4.32	EVI2B, EVI2A, AC003101.1, UTP6		EVI2B
rs1563788	synonymous_variant	0.005		ZNF318
rs1565716	synonymous_variant	6.645	HMGN2, ATPIF1, SESN2, YTHDF2, MECR, LAPTM5, SERINC2	MECR
rs1566497	synonymous_variant	0.27	PALLD
rs157678	synonymous_variant	2.802
rs1585453	synonymous_variant	4.256	CRY2, MDK, CHRM4, LRP4, C11orf49, ACP2, NR1H3, AGBL2, FNBP4	F2	CHRM4, CRY2, F2, NR1H3, ACP2, MDK	NR1H3, ACP2
rs1607644	synonymous_variant	1.87
rs1630736	synonymous_variant	7.858	TMEM170B, ADTRP, HIVEP1, PHACTR1, TBC1D7	PHACTR1, TBC1D7
rs1650911	synonymous_variant	4.751
rs167479	missense_variant	26
rs16823124	synonymous_variant	0.541
rs16833934	synonymous_variant	2.489	SLITRK3, SI		SI
rs16849225	synonymous_variant	3.632
rs16851397	synonymous_variant	10.79	ATP1B3		ATP1B3
rs1694068	synonymous_variant	4.423	FST		FST
rs17010957	synonymous_variant	0.418
rs17030613	synonymous_variant	0.967	C1orf162, CTTNBP2NL, WNT2B, ST7L, CAPZA1	ST7L, CAPZA1, MOV10	CAPZA1, WNT2B
rs17035181	synonymous_variant	0.443	MAP9, PDGFC, GLRB, FAM198B		GLRB, PDGFC	GLRB
rs17059668	synonymous_variant	1.776
rs1706003	synonymous_variant	4.995	CPN2	ATP13A3	CPN2
rs17080102	synonymous_variant	2.639	PLEKHG1, ZBTB2
rs17115145	synonymous_variant	3.309
rs17119370	synonymous_variant	3.991	ZBTB16, NNMT, CADM1, TMPRSS4		NNMT
rs1718845	synonymous_variant	6.995
rs17224476	missense_variant	0.472	OR51F2, OR51S1, OR51H1P, OR51T1
rs1722886	synonymous_variant	0.231	AKR1B1, AKR1B10, AKR1B15, BPGM, C7orf73	AKR1B1	AKR1B10, AKR1B1
rs17248480	synonymous_variant	17.43	DDIT4L, EMCN, CENPE	CENPE
rs17249754	synonymous_variant	3.235	ATP2B1, CCER1, EPYC, LUM, DCN	ATP2B1	EPYC, DCN, LUM
rs17287293	synonymous_variant	18.83	SOX5
rs17321041	synonymous_variant	3.18	BNIP3L
rs17367504	synonymous_variant	0.872		CLCN6, NPPA	NPPA
rs17396055	synonymous_variant	5.068	GCLM, ABCA4, ARHGAP29, CNN3	ABCD3	ABCA4
rs17428471	synonymous_variant	1.08
rs17454517	synonymous_variant	4.369		GRB10
rs17477177	synonymous_variant	1.287	NAMPT, CCDC71L, PIK3CG, PRKAR2B, HBP1, LAMB1	CCDC71L, PRKAR2B	PIK3CG, NAMPT, LAMB1	PIK3CG
rs17516329	synonymous_variant	1.102	CDC7		CDC7
rs17608766	synonymous_variant	15.2		GOSR2
rs17638167	synonymous_variant	2.505	ECSIT	TSPAN16
rs1764975	synonymous_variant	0.2		SMOX
rs17880989	missense_variant	24.3
rs1799945	missense_variant	24.4	HIST1H2BB, HIST1H3C, HIST1H1C, HIST1H2BJ, HIST1H2AG, HIST1H2BK, HIST1H4I, HIST1H2AH, ZNF184, HIST1H2BL, HIST1H2AI, HIST1H3H, HIST1H2AJ, HIST1H2BM, HIST1H4J, HIST1H4K, HIST1H3I, HIST1H4L, HIST1H3J, HIST1H2AM, HIST1H2BO, OR2B2, ZSCAN16, ZKSCAN8	SLC17A1, SLC17A3, HFE	HIST1H4J, HIST1H4I, HIST1H4L, HIST1H1C, HIST1H3J, HIST1H4K, HIST1H3I, HIST1H3H, HFE
rs1800470	missense_variant	18.03		TMEM91, EXOSC5
rs1800795	synonymous_variant	11.6	FAM126A	STEAP1B, FAM126A
rs1801253	missense_variant	0.144	DCLRE1A, NHLRC2
rs1813353	synonymous_variant	1.963	SLC39A12, NSUN6, ARL5B
rs1821295	synonymous_variant	1.417	POP4, C19orf12 URI1
rs1837164	synonymous_variant	1.785	HOXD1, PDE11A, RBM45		PDE11A
rs184457	missense_variant	25	NTMT1, C9orf50	PPP2R4, CRAT
rs1848510	synonymous_variant	5.706	AC022431.2, ACTBL2
rs1861881	synonymous_variant	0.902
rs1870735	synonymous_variant	3.862		SHH	SHH
rs1871190	synonymous_variant	0.064
rs1878825	synonymous_variant	2.255
rs1882289	synonymous_variant	4.105
rs1882961	synonymous_variant	17.05	SAMSN1, USP25
rs1886914	synonymous_variant	0.085	SPAG17	WARS2
rs1891730	synonymous_variant	0.919
rs189267552	synonymous_variant	7.152	SGOL1	KAT2B	KAT2B
rs190194639	synonymous_variant	0.805	ABTB2, CAT		CAT
rs1906672	synonymous_variant	1.452	PROSC, STAR, LSM1, BAG4, PPAPDC1B, WHSC1L1, LETM2, TACC1	DDHD2, PPAPDC1B, LETM2
rs191784289	synonymous_variant	6.378
rs1925153	synonymous_variant	1.123		COL21A1	COL21A1
rs1947228	synonymous_variant	1.34	C7orf76
rs1953126	synonymous_variant	7.046	PSMD5, PHF19, TRAF1, C5	TRAF1, C5, FBXW2	C5
rs1975487	synonymous_variant	1.446	EFEMP1		EFEMP1
rs1986971	synonymous_variant	4.595	MSRA
rs1996992	synonymous_variant	1.384	ARPC2, USP37, RQCD1, EPHA4		EPHA4
rs1997571	synonymous_variant	3.865	TFEC, TES, CAV2
rs2004776	synonymous_variant	2.764	C1orf131, GNPAT
rs2009733	synonymous_variant	6.837		RPS28
rs200999181	missense_variant	32
rs2014408	synonymous_variant	12.38	INSC, C11orf58
rs2014912	synonymous_variant	0.16	ARHGAP24	ARHGAP24
rs2024385	synonymous_variant	6.328
rs20354	synonymous_variant	0.642	RAVER2, SGIP1, TCTEX1D1	SGIP1, TCTEX1D1
rs2052263	synonymous_variant	0.156	SETP7
rs2065152	synonymous_variant	12.78	LMO4, CCBL2, RBMXL1, GBP3, GBP1, GBP2, LRRC8B, LRRC8C, CDC7	CCBL2, GBP3, LRRC8C	CDC7
rs2071518	synonymous_variant	5.305	MED30, TNFRSF11B, NOV	NOV	TNFRSF11B, NOV
rs210381	synonymous_variant	4.83	PTGDR, BMP4, CNIH1		PTGDR, BMP4
rs2107595	synonymous_variant	14.16		TWIST1
rs2142141	synonymous_variant	0.414	RIPK2, C8orf88	NBN, C8orf88	RIPK2
rs2143635	synonymous_variant	4.819		CPXM1	CPXM1
rs2162003	synonymous_variant	8.651	NRP2
rs2171690	synonymous_variant	1.587	PBX1
rs2175337	synonymous_variant	0.174		ASAP2
rs217727	synonymous_variant	6.872		MRPL23
rs2188962	synonymous_variant	5.919
rs2205260	synonymous_variant	1.536
rs2222544	synonymous_variant	2.928	AUTS2
rs223361	synonymous_variant	1.687	DAPP1, SLC39A8, NFKB1, SLC9B1, SLC9B2, BDH2, CENPE	MANBA, UBE2D3, CISD2, BDH2, CENPE	NFKB1, MANBA
rs2240736	synonymous_variant	7.167	BRIP1
rs2252865	synonymous_variant	1.631	SPSB1	ENO1
rs2261608	synonymous_variant	6.541	ANP32D, C12orf54	DKFZP779L1853, H1FNT, ZNF641
rs2270860	synonymous_variant	5.921
rs2277788	synonymous_variant	6.996	CLDN14, BRWD1, C21orf88, IGSF5	WRB, LCA5L
rs2282978	synonymous_variant	10.69	FAM133B, CDK6		CDK6
rs2289081	synonymous_variant	0.544	PUM2, RHOB, APOB	C2orf43, APOB	APOB	APOB
rs2289125	synonymous_variant	6.142
rs2289261	synonymous_variant	0.601	SMAD3		SMAD3
rs2291435	synonymous_variant	16.17	KLF3
rs2298807	synonymous_variant	2.637	RELT, FAM168A	FAM168A	RELT
rs2300481	synonymous_variant	0.136	MEIS1, ETAA1, PPP3R1	PPP3R1
rs2302061	missense_variant	0.036		PLEKHJ1
rs2304130	synonymous_variant	11.45		ATP13A1
rs2306374	synonymous_variant	12.92	NME9, MRAS,	MRAS, ESYT3
rs231708	synonymous_variant	2.285
rs2354862	synonymous_variant	4.83
rs237485	synonymous_variant	0.829	KCNB1		KCNB1
rs2379829	synonymous_variant	0.329	ZNF200, MEFV, ZNF263, OR2C1, NAA60, MTRNR2L4	ZNF597, NAA60	MTRNR2L4
rs2384550	synonymous_variant	1.145	C12orf49, RNFT2, HRK
rs2390258	synonymous_variant	2.815	SCN3A, GALNT3, TTC21B	SCN2A	SCN3A, SCN2A
rs2400509	synonymous_variant	0.953	SPINK6, FBXO38, SH3TC2, AFAP1L1, GM2A	FBXO38	SPINK6
rs2446849	synonymous_variant	3.069	CDH17, GEM, FSBP
rs2450128	synonymous_variant	1.253	NDUFC2-KCTD14, THRSP, NDUFC2, ALG8, KCTD21, USP35, GAB2	GAB2, NARS2		NDUFC2
rs2467099	synonymous_variant	5.074	RNF157, QRICH2	TRIM47, TRIM65, FBF1, ACOX1
rs246973	synonymous_variant	6.293
rs2480171	synonymous_variant	0.268	SAP18
rs2493292	missense_variant	23	ACTRT2
rs2498323	missense_variant	23.1
rs2498586	synonymous_variant	1.163		NUS1
rs2513877	synonymous_variant	0.272	ANKRD46, RRM2B	AZIN1	AZIN1, RRM2B
rs2521501	synonymous_variant	6.617		FURIN, FES	FURIN, FES
rs2579519	synonymous_variant	0.59	TMEM127, CIAO1	ZNF514, ANKRD36C, GPAT2, ADRA2B, TMEM127, CIAO1, ITPRIPL1	ADRA2B
rs260508	synonymous_variant	0.771
rs2610990	synonymous_variant	1.053		DCAF16
rs2613765	synonymous_variant	0.939	SAFB2, SAFB
rs2618647	synonymous_variant	1.886	BFSP1, DSTN
rs2629665	synonymous_variant	5.338	NUCKS1, SLC41A1, PM20D1, SLC26A9, RASSF5, EIF2D, DYRK3, MAPKAPK2, C1orf116, YOD1, PFKFB2, C4BPB, C4BPA, CD55, CR2, CR1	PFKFB2	MAPKAPK2, CR1, C4BPA, CD55, DYRK3, CR2, C4BPB
rs262986	synonymous_variant	3.325		MAP6D1
rs2631669	synonymous_variant	14.69	PROKR1		PROKR1
rs2656523	synonymous_variant	0.298		MAP2K2	MAP2K2
rs267517	synonymous_variant	1.846
rs2693560	synonymous_variant	0.561
rs2707238	synonymous_variant	1.632	SULT6B1, CEBPZ-AS1, CEBPZ, NDUFAF7, PRKD3	PRKD3	PRKD3
rs2745599	synonymous_variant	6.861	GMDS, C6orf195, MYLK4		MYLK4
rs2760061	synonymous_variant	0.007	MRPL55, RNF187
rs2782980	synonymous_variant	6.338	DCLRE1A, NHLRC2
rs2807337	synonymous_variant	14.82
rs2820443	synonymous_variant	7.536	RRP15, TGFB2, C1orf143, LYPLAL1	RRP15	TGFB2
rs28362590	synonymous_variant	16.92		MXD3, PRELID1, RGS14
rs28377357	synonymous_variant	1.601	ANAPC1, MERTK, TMEM87B	TMEM87B, FBLN7, RGPD8	FBLN7, MERTK
rs28470843	synonymous_variant	3.712
rs28498002	synonymous_variant	10.44
rs28499085	synonymous_variant	2.98	SYBU
rs2854275	synonymous_variant	5.894
rs28558491	synonymous_variant	9.634		CALCRL	CALCRL
rs28558845	synonymous_variant	2.458	GLIS3	CDC37L1, RFX3
rs28578714	synonymous_variant	1.038		PPP6R2
rs28590346	synonymous_variant	0.801
rs28611491	synonymous_variant	4.184		IDH2
rs28621435	synonymous_variant	5.805	TAS2R8, TAS2R9, TAS2R10, PRB3, PRB1, GPRC5D, PTPRO		PRB3
rs28633979	synonymous_variant	5.631	CDH11	CDH11
rs28667801	synonymous_variant	7.35	STIM2		STIM2
rs28675079	synonymous_variant	1.421	PHLDB2, ABHD10, TAGLN3, TMPRSS7, ATG3, SLC35A5
rs286809	synonymous_variant	12.05	EFNA5, TMEM232, SLC25A46		EFNA5
rs2898290	synonymous_variant	1.019	MTMR9	MTMR9, FAM167A, NEIL2, FDFT1, CTSB	CTSB
rs2920899	synonymous_variant	7.983	PSME4, ACYP2, CLHC1, RPS27A	RTN4	RTN4
rs2922895	synonymous_variant	0.054	AGPAT5
rs2925345	synonymous_variant	2.685	C15orf57, RPUSD2, DLL4, CHAC1, OIP5, NUSAP1	KNSTRN, LTK, CHAC1	DLL4, LTK
rs2929184	synonymous_variant	7.093	OR52I2, OR52I1, TRIM68, OR51H1P, OR51T1, OR52L1, OR56A4, OR56A1, FAM160A2, CNGA4, APBB1, HPX		CNGA4, HPX
rs2932538	synonymous_variant	15.83	C1orf162, CTTNBP2NL, WNT2B, ST7L, CAPZA1	ST7L, CAPZA1	CAPZA1, WNT2B
rs296797	synonymous_variant	0.616		SPATS2L
rs2969070	synonymous_variant	0.047
rs2972146	synonymous_variant	0.868	RHBDD1, IRS1
rs2978098	synonymous_variant	1.118		SNX31, PABPC1
rs2978456	synonymous_variant	1.635	AP3M2, SLC20A2, SMIM19, CHRNB3	SLC20A2, SMIM19	CHRNB3
rs2979470	synonymous_variant	9.123
rs3097937	synonymous_variant	2.249	SPRY1
rs3098186	synonymous_variant	0.127	SECISBP2L	AP4E1
rs3121685	synonymous_variant	2.242
rs3135967	synonymous_variant	5.206	ASIC2, CCL2, CCL7, CCL11, CCL8, CCL13, CCL1, C17orf102, TMEM132E, CCT6B, ZNF830, LIG3, RFFL, RAD51L3-RFFL, RAD51D, FNDC8, NLE1, UNC45B, SLFN12L, SLFN14, PEX12, AP2B1, RASL10B, GAS2L2, MMP28, TAF15, DUSP14	CCT6B, LIG3, RFFL	CCL11, CCL7, CCL8, CCL1, CCL13, CCL2, MMP28, ASIC2	ASIC2
rs3175	synonymous_variant	5.069	RPRM, STAM2, FMNL2	ARL6IP6
rs3176336	synonymous_variant	3.017
rs3184504	missense_variant	0.012	TRAFD1
rs3191402	synonymous_variant	3.87	CCNB2, MYO1E, FAM81A, GCNT3		CCNB2
rs319690	synonymous_variant	2.735	ELP6, DHX30, ZNF589, CCDC51, TMA7, ATRIP, TREX1	CSPG5, CDC25A, ZNF589, NME6, PLXNB1, TMA7	CDC25A, PLXNB1, CSPG5
rs33063	synonymous_variant	1.556	RANBP10, TSNAXIP1, THAP11, HAS3, CHTF8, CHTF8, CIRH1A, COG8, PDF, RP11-343C2.12, NIP7, TMED6, TERF2, CYB5B, NFAT5, NQO1, NOB1, WWP2, CLEC18A, AARS, DDX19B, RP11-529K1.3	COG8, PDF, NIP7, TERF2, CLEC18A	HAS3, NQO1, PDF	NQO1, PDF
rs33996239	synonymous_variant	6.283
rs34072724	synonymous_variant	1.606	STRIP2, ZC3HC1, KLHDC10, TMEM209, SSMEM1, CPA2, CPA4, CPA5, CEP41, MEST, KLF14	KLF14	CPA4, CPA2, CPA5
rs34130368	synonymous_variant	2.328
rs34161718	synonymous_variant	1.567
rs34163044	synonymous_variant	0.032		POLI
rs34163229	missense_variant	21.2
rs342989	synonymous_variant	0.458	TBX20
rs34324971	synonymous_variant	2.321
rs34413141	synonymous_variant	4.729		ENOSF1
rs34430710	synonymous_variant	0.726	HSF5, MTMR4, SEPT4, C17orf47, TEX14, RAD51C, TRIM37	RNF43, SKA2, TEX14, TRIM37	TEX14
rs34517439	synonymous_variant	7.406	USP33	FUBP1
rs34570306	synonymous_variant	8.749	KYNU, GTDC1, ZEB2		KYNU
rs34591516	missense_variant	3.126
rs347591	synonymous_variant	1.014		ATG7
rs34783010	synonymous_variant	12.39	ERCC1, FOSB, RTN2, PPM1N, CCDC8, STRN4, FKRP		FKRP
rs34941092	synonymous_variant	1.002	NKD1, SNX20, CYLD
rs34983854	synonymous_variant	0.13	TRAPPC6B, MIA2, LRFN5
rs35199222	synonymous_variant	0.582	TMED3, ABHD17C
rs35213536	synonymous_variant	2.885		RGS19, TCEA2
rs35287509	synonymous_variant	14.57
rs35444	synonymous_variant	1.126
rs35450617	synonymous_variant	19.02
rs35479618	missense_variant	24.8		S100A1
rs35504735	synonymous_variant	1.997	QRICH2, ST6GALNAC2, JMJD6, METTL23, SRSF2, MFSD11	MXRA7
rs35529250	missense_variant	34
rs35590893	synonymous_variant	1.324	OXER1, HAAO, THADA, ZFP36L2	OXER1	OXER1
rs35796750	synonymous_variant	3.526		COL6A1	COL6A1
rs35981664	synonymous_variant	1.161	RRP15, C1orf143, LYPLAL1	RRP15
rs36006409	synonymous_variant	8.169	CELF2
rs360153	synonymous_variant	1.705	SWAP70, SBF2, ADM, AMPD3	SWAP70, SBF2	AMPD3, ADM
rs36022378	synonymous_variant	4.326		UBA7, RBM6
rs36083386	synonymous_variant	0.635	ESR1	ESR1	ESR1
rs37060	synonymous_variant	5.791	KIFC3, CSNK2A2, PRSS54, GINS3	NDRG4, SETD6	CSNK2A2, PRSS54
rs3737801	synonymous_variant	10.04		FGR	FGR
rs3741378	missense_variant	15.41		MAP3K11	MAP3K11
rs3742182	synonymous_variant	2.591		CARS2
rs3743157	synonymous_variant	1.711
rs3745318	missense_variant	11.79	DNAJB1, CYP4F3		CYP4F3
rs3752728	synonymous_variant	2.108
rs3760994	synonymous_variant	3.975		DAZAP1
rs3771371	synonymous_variant	5.606	EXOC6B, PAIPB2	ZNF638
rs3774372	missense_variant	21.6	EIF1B, ENTPD3, RPL14, ZNF619, ZNF620, ZNF621, CTNNB1, LYZL4, VIPR1	ULK4, CTNNB1	LYZL4, ULK4, CTNNB1, VIPR1
rs3774702	synonymous_variant	2.164
rs3796822	synonymous_variant	0.785	ZNF518B, HS3ST1	SLC2A9	HS3ST1
rs3802517	synonymous_variant	13.17	MKX, ARMC4
rs381815	synonymous_variant	5.837
rs3820068	synonymous_variant	2.654		CELA2A, CELA2B, CASP9, DDI2	CELA2B, CELA2A, CASP9
rs3822857	synonymous_variant	0.353	NT5DC1	FRK, NT5DC1	FRK
rs3851018	synonymous_variant	2.299
rs385437	synonymous_variant	0.397	ODF2L, CLCA2, CLCA1, CLCA4, SH3GLB1, SEPT15, HS2ST1, LMO4, PKN2, GBP2	ODF2L	CLCA1, PKN2, CLCA2, CLCA4
rs3861113	synonymous_variant	12.5	DACH1
rs3889199	synonymous_variant	3.942
rs3898618	synonymous_variant	2.384	COX6A1	SIRT4
rs3915425	synonymous_variant	0.206
rs3918226	synonymous_variant	5.305
rs409558	synonymous_variant	5.035
rs4129585	synonymous_variant	0.549
rs4143175	synonymous_variant	5.593	LEMD3, CAND1, IFNG, IL26, CPM	CAND1	IL26, CPM, IFNG
rs41475048	synonymous_variant	14.97	SHCBP1L, LAMC1, C1orf21, RNF2	LAMC2, LAMC1, C1orf21	LAMC2, LAMC1
rs419076	synonymous_variant	3.219
rs4245739	synonymous_variant	3.16	ADIPOR1, CYB5R1, ZC3H11A, ZBED6, SNRPE, ETNK2, REN, PPP1R15B, NFASC, TMEM81		REN	REN
rs4247374	synonymous_variant	3.544
rs4274337	synonymous_variant	3.939
rs4286632	synonymous_variant	4.944		MAST4	MAST4
rs4304924	synonymous_variant	7.53		POU4F1
rs4308	synonymous_variant	0.864		FTSJ3
rs4342401	synonymous_variant	1.018
rs4360494	synonymous_variant	3.663	RRAGC, MYCBP, GJA9	INPP5B, SF3A3, FHL3, UTP11L	UTP11L
rs4364717	synonymous_variant	8.365	IFNA21, IFNA4, IFNA7, IFNA10, IFNA16, IFNA17, IFNA14, IFNA5, KLHL9, IFNA6, IFNA8, IFNE, C9orf53, CDKN2A, CDKN2B, ELAVL2	MTAP	IFNA14, IFNA5, IFNA16, IFNA4, KLHL9, IFNA7, MTAP, IFNA6, IFNA21, IFNA17, IFNA10, IFNA8
rs4373814	synonymous_variant	0.975
rs4385883	synonymous_variant	1.965	OR4S1, OR4C3, OR4A47, OR4C13, OR4C12, OR4A5, OR4C46
rs4387287	synonymous_variant	6.178	SLK, COL17A1, SFR1, WDR96, GSTO1, GSTO2, ITPRIP, CCDC147	OBFC1, SLK	SLK, COL17A1, GSTO2, GSTO1
rs4411245	synonymous_variant	4.044	METTL10, EDRF1	ZRANB1
rs4420291	synonymous_variant	0.748
rs4424827	synonymous_variant	1.575		SNX6
rs4443403	synonymous_variant	0.68
rs4454254	synonymous_variant	0.647
rs4480845	synonymous_variant	2.977	TLCD2, WDR81, SMG6, SRR, MNT	SRR
rs4494250	synonymous_variant	1.207	FFAR4, SLC35G1, PLCE1, NOC3L, TBC1D12		FFAR4
rs449789	synonymous_variant	5.715		FNDC1
rs4499560	synonymous_variant	1.633	FOXP1, PPP4R2, EBLN2
rs4507125	synonymous_variant	0.004	HDAC4, AC062017.1, NDUFA10, OR6B2, PRR21, OR6B3, MYEOV2		HDAC4
rs4507656	synonymous_variant	3.838	SP8, RAPGEF5, IL6, FAM126A, KLHL7, NUPL2	FAM126A	KLHL7, IL6
rs452036	synonymous_variant	0.201
rs4530754	synonymous_variant	6.843	SNX24, PRDM6, CEP120, CSNK1G3, GRAMD3	PRDM6	CSNK1G3
rs45474499	synonymous_variant	12.12	TK2, CKLF, CKLF-CMTM1, DYNC1LI2, CA7, B3GNT9, TRADD, FBXL8, HSF4	CES2	TK2, CA7, CKLF, CES2	CA7
rs4553000	synonymous_variant	0.029	UBE2R2	NUDT2
rs4582532	synonymous_variant	0.171	INTS8, CCNE2, NDUFAF6, TP53INP1	C8orf37	CCNE2
rs4590817	synonymous_variant	0.097	ANK3, CDK1, RHOBTB1, TMEM26, C10orf107, ARID5B, RTKN2, ZNF365, ADO	C10orf107, ADO	CDK1
rs4598218	synonymous_variant	10.46	MYC, TMEM75			MYC
rs4601790	synonymous_variant	0.632
rs4634143	synonymous_variant	2.419
rs4651224	synonymous_variant	2.868	ARPC5, RGL1, APOBEC4, COLGALT2, TSEN15, C1orf21	C1orf21
rs4652875	synonymous_variant	4.537	TRIM62, A3GALT2, PHC2	A3GALT2, PHC2
rs4660293	synonymous_variant	12.4	RRAGC, MYCBP, GJA9, AKIRIN1, NT5C1A, HPCAL4, PPIE, OXCT2	OXCT2, BMP8A, PABPC4	PPIE, BMP8A
rs4664080	synonymous_variant	3.136
rs4674114	synonymous_variant	0.183		DIRC3
rs4678915	synonymous_variant	2.373	DCLK3	LRRFIP2	DCLK3
rs4699165	synonymous_variant	1.831	PPA2, GSTCD		GSTCD
rs470113	synonymous_variant	6.852	SYNGR1, TAB1, MGAT3, MIEF1, ATF4, RPS19BP1, TNRC6B, MKL1, MCHR1, SLC25A17, ST13, XPNPEP3, DNAJB7	TNRC6B	TAB1, MCHR1
rs4714224	synonymous_variant	1.555
rs4728142	synonymous_variant	3.1	FAM71F1	IRF5
rs4746172	synonymous_variant	0.859	CAMK2G	ADK	CAMK2G, ADK
rs4754196	synonymous_variant	5.142	C11orf87, CASP4, GUCY1A2	CWF19L2	GUCY1A2
rs4785955	synonymous_variant	1.968
rs4800420	synonymous_variant	0.851	GATA6, CTAGE1
rs4810332	synonymous_variant	15.06	TOP1, PLCG1, CHD6, PTPRT, L3MBTL1		L3MBTL1, TOP1
rs4811601	synonymous_variant	1.609	GHRH, MANBAL, CTNNBL1, TTI1, RPRD1B		GHRH
rs4823006	synonymous_variant	17.65	ZNRF3
rs4834735	synonymous_variant	0.329	MYOZ2	USP53
rs4835266	synonymous_variant	1.428	RP11-6L6.2, OTUD4, TTC29	ZNF827
rs4841569	synonymous_variant	2.783		FAM167A, NEIL2, FDFT1
rs4846049	synonymous_variant	4.384		MTHFR, CLCN6
rs4851462	synonymous_variant	0.061	TMEM131, VWA3B, CNGA3, INPP4A, COA5, UNC50, MGAT4A	ANKRD36, ACTR1B, ZAP70, TMEM131	CNGA3, ZAP70, MGAT4A
rs4873492	synonymous_variant	3.367	PXDNL, PCMTD1		PXDNL
rs4875958	synonymous_variant	1.61		CLN8
rs4894535	synonymous_variant	6.822	PLD1, PP13439, FNDC3B		PLD1
rs4896104	synonymous_variant	9.514	RPS12	SGK1	SGK1
rs4903064	synonymous_variant	3.06		DPF3, DCAF4
rs4904503	synonymous_variant	1.319
rs4908678	synonymous_variant	13.42	DNAJC11, VAMP3
rs4922591	synonymous_variant	4.004
rs4924570	synonymous_variant	4.155	OIP5, NUSAP1, MAPKBP1, PLA2G4D, EPB42	NUSAP1, RPAP1, MAPKBP1, PLA2G4B, JMJD7, SPTBN5, EHD4	PLA2G4B
rs4925159	synonymous_variant	1.103		ALKBH5, FLII, TOP3A, SHMT1, FAM106A
rs4926499	synonymous_variant	5.323
rs4926923	synonymous_variant	2.612
rs4952611	synonymous_variant	2.913
rs4954192	synonymous_variant	0.67	TMEM163, CCTN2, MCM6	UBXN4
rs4957026	synonymous_variant	0.326
rs4965529	synonymous_variant	3.132	TTC23, LRRC28, MEF2A, LYSMD4, CHSY1, VIMP, SNRPA1	LYSMD4	VIMP, CHSY1
rs4977492	synonymous_variant	1.99		HAUS6
rs4980515	synonymous_variant	0.647
rs4984496	synonymous_variant	6.265
rs504217	synonymous_variant	1.271	RNF121, IL18BP, NUMA1, LRTOMT, LAMTOR1, ANAPC15, FOLR3, FOLR1, CLPB		IL18BP, FOLR3, LRTOMT, FOLR1
rs504691	synonymous_variant	4.53		RIMS1
rs5068	synonymous_variant	2.615
rs512083	synonymous_variant	0.592	MUTYH, TOE1, TMEM69, MAST2	UROD, TESK2, CCDC163P, MMACHC, CCDC17, MAST2, TMEM69	TESK2
rs520015	synonymous_variant	0.517		CBWD1, C9orf66, DOCK8
rs521033	synonymous_variant	0.151	CAND1, LYZ, YEATS4, FRS2, CCT2, KCNMB4	CAND1,YEATS4,	LYZ	YEATS4
rs5219	missense_variant	0.132		NCR3LG1
rs555754	synonymous_variant	10.39	TCP1, MRPL18, PNLDC1, IGF2R, SLC22A1, SLC22A3		SLC22A3, SLC22A1, IGF2R
rs55641580	synonymous_variant	8.333	PARP4, MTIF3		PARP4
rs55684003	synonymous_variant	1.159	MBNL2
rs55701159	synonymous_variant	3.064	ITSN2, NCOA1, DNAJC27, EFR3B, POMC		POMC
rs55732192	synonymous_variant	18.89	SLC4A10, DPP4, GCG		DPP4, GCG	DPP4
rs55747751	synonymous_variant	6.237	GDF9, UQCRQ, LEAP2		LEAP2, GDF9
rs55780018	synonymous_variant	2.066
rs55829085	synonymous_variant	1.736
rs55935819	synonymous_variant	0.578
rs560887	synonymous_variant	13.27	SCN7A, CERS6, NOSTRIN		SCN7A
rs56228409	synonymous_variant	5.884	BECN1, PSME3, AOC2		AOC2
rs56233017	synonymous_variant	1.884		PLEC
rs56236159	synonymous_variant	6.978
rs56345595	synonymous_variant	4.416	IMPA1, SNX16	SNX16	IMPA1
rs56352451	synonymous_variant	5.898	PITRM1, AKR1E2, AKR1C1, FAM208B, GDI2, ANKRD16, FBXO18, RBM17		AKR1C1
rs56844452	synonymous_variant	3.423	WWOX	CDYL2
rs57327054	synonymous_variant	2.728	ERCC4
rs5742643	synonymous_variant	0.767	CCDC53, NUP37, PARPBP, PMCH, IGF1	CCDC53	IGF1, PMCH
rs5750482	synonymous_variant	2.864		TRIOBP, GCAT, MICALL1, C22orf23
rs5753103	synonymous_variant	2.37	THOC5, GATSL3, TBC1D10A, SF3A1, CCDC157, RNF215, MTFP1	GATSL3, CCDC157, RNF215
rs57786342	synonymous_variant	13.35
rs59333122	synonymous_variant	6.63	SYT17, GDE1, CCP110
rs598682	synonymous_variant	3.865	IPCEF1
rs59986178	synonymous_variant	6.439	INTS4	CLNS1A, AQP11, AAMDC, INTS4	AQP1
rs60148403	synonymous_variant	4.837	HOXD12, HOXD11, HOXD10, HOXD9, HOXD8, HOXD1, MTX2, NFE2L2, AGPS, TTC30A
rs6015450	synonymous_variant	3.316	ANKRD60, MGC4294, STX16, STX16-NPEPL1, GNAS, ATP5E, SLMO2, ZNF831		GNAS
rs60191654	synonymous_variant	0.915	KANK1
rs6021247	synonymous_variant	7.733	KCNG1		KCNG1
rs60255247	synonymous_variant	1.431
rs603424	synonymous_variant	6.863
rs606950	synonymous_variant	3.071
rs6081613	synonymous_variant	1.73	DTD1	SLC24A3
rs6095241	synonymous_variant	0.76	ZMYND8, NCOA3, SULF2		NCOA3
rs61040371	synonymous_variant	1.356
rs6108168	synonymous_variant	3.535	TMX4, PLCB1
rs6141479	synonymous_variant	0.241	TP53INP2, PROCR	MAP1LC3A, EDEM2, PROCR	PROCR, EDEM2
rs6141767	synonymous_variant	0.375
rs61653296	synonymous_variant	1.898	ISLR, STRA6, CCDC33
rs61735998	missense_variant	23.8
rs61760904	missense_variant	24
rs61892344	synonymous_variant	4.354	ARHGAP42, TMEM133, PGR, ANGPTL5, KIAA1377, MMP7	ARHGAP42, TMEM133, PGR	MMP7, PGR	PGR
rs61912333	synonymous_variant	8.067		AEBP2
rs61926181	synonymous_variant	7.682	CERS5
rs62004794	synonymous_variant	3.037	SMAD3, AAGAB, IQCH, C15orf61, MAP2K5, PIAS1, ITGA11, RPLP1, THAP10	PIAS1	SMAD3, ITGA11, MAP2K5
rs62012628	synonymous_variant	1.014
rs62053102	synonymous_variant	4.477	VAC14, ZNF19, ATXN1L, IST1, ZNF821
rs62076103	synonymous_variant	3.193	KPNB1, SP2, PNPO, PRR15L, CDK5RAP3, CBX1, SNX11, HOXB3, HOXB6, HOXB7, HOXB8, HOXB9, ATP5G1, UBE2Z, NGFR	TBKBP1, OSBPL7, SCRN2	NGFR
rs62080325	synonymous_variant	4.547
rs62104477	synonymous_variant	1.287	URI1, DPY19L3
rs62158170	synonymous_variant	4.607	PSD4
rs62169544	synonymous_variant	2.685	ZEB2
rs62229372	synonymous_variant	8.318
rs62270945	synonymous_variant	12.99
rs62278541	synonymous_variant	0.84	ATR, PLS1	PCOLCE2	ATR, PCOLCE2
rs62373688	synonymous_variant	11.35
rs62380354	synonymous_variant	0.098	TMEM161B, MEF2C
rs62385385	synonymous_variant	5.537	EBF1, RNF145
rs62491354	synonymous_variant	2.276	ERI1, MTMR9
rs62503324	synonymous_variant	1.066	NKX3-1	SLC25A37
rs62523863	synonymous_variant	1.669	C8orf76, ZHX1-C8ORF76, RNF139, KIAA0196, NSMCE2, MYC
rs62524579	synonymous_variant	6.65		LYNX1
rs62526122	synonymous_variant	1.659	TRIQK, C8orf87, RBM12B, RBM12B-AS1
rs6271	missense_variant	23.5
rs631441	synonymous_variant	4.534	MLIP, HCRTR2	MLIP	HCRTR2
rs633185	synonymous_variant	0.604	ARHGAP42, TMEM133	ARHGAP42, TMEM133
rs6438857	synonymous_variant	3.501	UMPS, ITGB5	ITGB5	ITGB5, UMPS
rs6487543	synonymous_variant	16.28	IFLTD1, RASSF8, BHLHE41, SSPN
rs6504213	synonymous_variant	1.523	IFLTD1, ERN1	ERN1	ERN1
rs6511291	synonymous_variant	11.83	ZNF14, ZNF506, ZNF90, ZNF486, ZNF737, ZNF626, ZNF66, ZNF430, ZNF714, ZNF738, ZNF493, ZNF429, ZNF100, ZNF43, ZNF676, ZNF728, ZNF675	ZNF100
rs6540125	synonymous_variant	5.434
rs6545155	synonymous_variant	1.851
rs6551716	synonymous_variant	5.847
rs6565174	synonymous_variant	0.241		PRRT2, INO80E, MAPK3	MAPK3
rs6567160	synonymous_variant	14.48
rs6593297	synonymous_variant	4.132	SEC61G, VOPP1	CCT6A, SUMF2
rs6595838	synonymous_variant	6.43	PRRC1	FBN2, SLC27A6, ISOC1	FBN2
rs661348	synonymous_variant	3.506		TNNT3
rs66774912	synonymous_variant	5.192	APOB, TDRD15	APOB	APOB	APOB
rs6681713	synonymous_variant	2.961	FAF1, CDKN2C, C1orf185
rs668459	synonymous_variant	0.369
rs6686889	synonymous_variant	1.309
rs66887589	synonymous_variant	3.745	USP53, PDE5A, MAD2L1, PRDM5	USP53, C4orf3, FABP2	PDE5A, FABP2	PDE5A
rs66990951	synonymous_variant	0.297		ADAMTSL3	ADAMTSL3
rs6712094	synonymous_variant	2.361
rs6712203	synonymous_variant	4.406	SCN3A		SCN3A
rs6722745	missense_variant	0.001		SULT1C2	SULT1C2
rs6723509	synonymous_variant	0.832
rs6730325	synonymous_variant	0.624	BCL11A
rs6731373	synonymous_variant	4.468	C1D, WDR92, PNO1, PPP3R1	WDR92, PNO1, PPP3R1
rs67330701	synonymous_variant	7.194
rs6739913	synonymous_variant	0.059
rs6758859	synonymous_variant	1.587	MLTK, OLA1, CIR1, SCRN3
rs67720684	synonymous_variant	2.997
rs6772704	synonymous_variant	0.329	PFN2, TSC22D2	TSC22D2
rs6774721	synonymous_variant	2.45	QRICH1, QARS, USP19, APEH	CCDC36, DAG1, NCKIPSD, IP6K2, WDR6,	DAG1
rs6777317	synonymous_variant	0.784	DLG1
rs6788984	synonymous_variant	2.722	CTNNB1	CTNNB1	CTNNB1
rs6797587	synonymous_variant	0.659	ZNF589, TMA7	CDC25A, ZNF589, NME6, TMA7, WDR6	CDC25A
rs67976715	synonymous_variant	0.17		C11orf24, LRP5
rs6801957	synonymous_variant	16.03	SCN5A		SCN5A	SCN5A
rs680515	synonymous_variant	0.188	PLCB4, ANKEF1, SNAP25, JAG1, C20orf187	JAG1	SNAP25
rs6806529	synonymous_variant	11.86		ADCY5, SEC22A	ADCY5
rs6823199	synonymous_variant	0.039	COQ2
rs6823767	synonymous_variant	7.914
rs6825911	synonymous_variant	3.556
rs6867399	synonymous_variant	2.945	ITGA1, PELO		ITGA1
rs6875372	synonymous_variant	5.794	RNF180, ADAMTS6, CENPK, PPWD1, TRIM23, TRAPPC13, CTC-534A2.2		ADAMTS6, PPWD1
rs687621	synonymous_variant	3.119
rs6891344	synonymous_variant	3.428	ZNF608
rs6911827	synonymous_variant	3.897	CDKAL1, HDGFL1, NRSN1
rs6925750	synonymous_variant	3.733	TBC1D32
rs6941056	synonymous_variant	5.143	HIVEP2, AIG1
rs6959688	synonymous_variant	0.237		MAD1L1
rs6963105	synonymous_variant	1.732	TRIM74, HIP1, POMZP3	TRIM73, POM121C,
rs6969780	synonymous_variant	2.245
rs6996733	synonymous_variant	0.862
rs7009170	synonymous_variant	0.761	HNRNPA2B1, CBX3, SNX10, HOXA7	HOXA2, HOXA7
rs7020564	synonymous_variant	1.931
rs7023828	synonymous_variant	1.168	MVB12B	PBX3
rs702395	synonymous_variant	2.038	HBEGF, SLC4A9, SRA1, EIF4EBP3, SLC35A4,	TMCO6, IK, WDR55, HARS2, ZMAT2, PCDHA4, PCDHA7, PCDHA10, PCDHB16, PCDHGB4, SRA1	HBEGF, IK
rs704191	synonymous_variant	2.779	LDHB, KCNJ8, ABCC9	ABCC9	LDHB, ABCC9, KCNJ8	ABCC9
rs7043304	synonymous_variant	8.112	IKBKAP, FAM206A, PALM2, PALM2-AKAP2, AKAP2, C9orf152, TXNDC8
rs7045409	synonymous_variant	2.154	DIRAS2, NOL8, CENPP, OGN, OMD, ASPN, IPPK	NOL8, CENPP, OGN	OMD, ASPN, OGN
rs7090758	synonymous_variant	0.71	ARID5B, RTKN2, ADO, NRBF2, JMJD1C, REEP3	ADO, NRBF2
rs709209	missense_variant	0.003
rs709668	synonymous_variant	0.624	TTC37, ARSK, ERAP2, RIOK2, CHD1	AST, ERAP1, ERAP2	RIOK2, ERAP1
rs7103648	synonymous_variant	0.927		SLC39A13, MADD
rs7126805	missense_variant	24.6		PIDD, CD151, TSPAN4	CD151
rs7129220	synonymous_variant	5.289	IPO7, WEE1, SWAP70, SBF2, ADM, AMPD3, MTRNR2L8, EIF4G2, TEAD1	SWAP70, SBF2	MTRNR2L8, AMPD3, WEE1, ADM
rs7132012	synonymous_variant	1.218
rs7134060	synonymous_variant	2.039	USP44, SNRPF, HAL, LTA4H, ELK3, CDK17, C12orf55, IKBIP, APAF1		CDK17, APAF1, LTA4H
rs7137749	synonymous_variant	1.103	CBX5, HNRNPA1, ITGA5, PA2G4, RPL41, ZC3H10, ESYT1, SMARCC2, PAN2, IL23A, STAT2, APOF, GLS2, RBMS2, HSD17B6, SDR9C7, RDH16, GPR182, HBCBP, ZBTB39, MYO1A, TMEM194A, NAB2, CYP27B1, METTL1, METTL21B, TSFM	HSD17B6	ITGA5, IL23A, GPR182, APOF, CYP27B1, HNRNPA1
rs7144602	synonymous_variant	13.64	SAMD4A, CNIH1
rs71543920	synonymous_variant	3.485	IGFBP1, IGFBP3, AC011294.3	IGFBP3,	IGFBP3, IGFBP1
rs7178615	synonymous_variant	3.096	ITGA11	RP11-321F6.1	ITGA11
rs7180952	synonymous_variant	5.365	ALPK3	UBE2Q2L, GOLGA6L4, ZSCAN2, WDR73, NMB, ALPK3	NMB
rs7185555	synonymous_variant	9.151	SMPD3, TANGO6, HAS3, CHTF8, CHTF8, CIRH1A, SNTB2, RP11-343C2.11, VPS4A, COG8, PDF, NIP7, TERF2, NQO1, NOB1, WWP2	COG8, PDF, NIP7, TERF2, NQO1, PLA2G15	HAS3, PLA2G15, NQO1, PDF	NQO1, PDF
rs7187540	synonymous_variant	6.668	GINS2
rs7215084	synonymous_variant	22.1		ZZEF1
rs7226020	synonymous_variant	0.137	KIAA0753, NLRP1
rs7235890	synonymous_variant	4.41	NEDD4L, SEC11C	NEDD4L		NEDD4L
rs7236548	synonymous_variant	6.241		SETBP1
rs7248104	synonymous_variant	5.882
rs7250835	synonymous_variant	1.19
rs7256564	synonymous_variant	2.804		CEBPG, PEPD	PEPD
rs72613227	synonymous_variant	1.942
rs72659998	synonymous_variant	8.758	FOXJ3, RIMKLA, ZMYND12, PPCS, CCDC30, CCDC23, ERMAP, ZNF691	ZMYND12, CCDC30, CCDC23
rs72683923	synonymous_variant	10.51
rs72688070	synonymous_variant	8.027	ZC2HC1A, HEY1, MRPS28, TPD52, ZNF704, PAG1, FABP12, IMPA1, SLC10A5, ZFAND1, CHMP4C	IMPA1	IMPA1
rs72704264	synonymous_variant	3.635	PDE4DIP, HFE2, TXNIP, ITGA10, ANKRD35,	PIAS3	ITGA10
rs72719160	synonymous_variant	0.125	RP11-542P2.1, ELMOD2, GAB1, SMARCA5, OTUD4
rs72761109	synonymous_variant	7.302	MAP1B	MAP1B
rs72765298	synonymous_variant	2.497		SCAI
rs72795925	synonymous_variant	4.738	NSUN6, ARL5B, PLXDC2, NEBL
rs72799341	synonymous_variant	11.59	SEPT1, ZNF771, SRCAP, PHKG2, C16orf93, RNF40, ZNF629, , ZNF267	HSD3B7, STX1B, PRSS53, VKORC1, KAT8	VKORC1, PHKG2, HSD3B7, PRSS53
rs72812846	synonymous_variant	1.682	DUSP1, BNIP1, BOD1, CPEB4, C5orf47	C5orf47, NSG2
rs72816333	synonymous_variant	9.184	BCL11A
rs72834453	synonymous_variant	8.005	BTBD16, PLEKHA1, ARMS2	PLEKHA1, ARMS2
rs72842207	synonymous_variant	3.569
rs72844590	synonymous_variant	1.085	THSD7B, NXPH2
rs72847884	synonymous_variant	4.412	BTRC
rs72847885	synonymous_variant	5.427	ST3GAL5, KDM3A, RNF103	POLR1A, IMMT, MRPL35
rs72851229	synonymous_variant	0.332	RBMS3, TGFBR2		TGFBR2
rs72914576	synonymous_variant	4.078	DYNC1I2, GPR155	WIPF1	GPR15
rs72930904	synonymous_variant	0.237
rs729448	synonymous_variant	0.328
rs729639	synonymous_variant	0.994
rs7297416	synonymous_variant	16.92
rs7302981	missense_variant	5.59	FAM186A, LARP4	ATF1, COX14	ATF1
rs73033340	synonymous_variant	3.901
rs73046792	synonymous_variant	3.655		C19orf68
rs73049928	synonymous_variant	2.076
rs73080726	synonymous_variant	2.358	PDE3A		PDE3A
rs73105827	synonymous_variant	2.043
rs7313556	synonymous_variant	8.479	MGP, RERG		MGP
rs73158427	synonymous_variant	0.69	P2RY12, RAP2B,	ARHGEF26, DHX36	P2RY12
rs73161324	synonymous_variant	10.65	SUN2, DNAL4, ST13, XPNPEP3, DNAJB7, POLR3H, CSDC2
rs731681	synonymous_variant	0.196		PLEKHH1
rs73171158	synonymous_variant	2.699	NAALADL2, TBL1XR1, KCNMB2, PIK3CA		PIK3CA
rs73187288	synonymous_variant	2.134	MTRF1, ENOX1		ENOX1
rs7331680	synonymous_variant	5.771	DCUN1D2, TMCO3, ATP4B	CDC16, UPF3A	ATP4B
rs73727605	synonymous_variant	3.334
rs737721	synonymous_variant	1.656
rs740406	synonymous_variant	2.227		AP3D1, DOT1L, PLEKHJ1	DOT1L
rs7406910	missense_variant	8.434	SP6, CDK5RAP3, COPZ2, NFE2L1, CBX1, SNX11, HOXB1, HOXB2, PRAC1, HOXB13, TTLL6, CALCOCO2, ATP5G1, UBE2Z
rs740698	synonymous_variant	11.24		MRC2	MRC2
rs7412	missense_variant	30	APOC4-APOC2,, APOC2,, APOC4,, CLPTM1		APOC2, APOC4-APOC2
rs74181299	synonymous_variant	11.85	AFTPH, ACTR2, SPRED2, ETAA1	CEP68, RAB1A
rs743757	synonymous_variant	0.076		RBM6, SEMA3F, LSMEM2, C3orf18, HEMK1, MAPKAPK3	MAPKAPK3, SEMA3F
rs7437940	synonymous_variant	0.782
rs7439567	synonymous_variant	0.092	SLC7A11
rs745821	synonymous_variant	0.801
rs74774746	synonymous_variant	1.054	RXFP3	TARS	RXFP3, TARS
rs7500448	synonymous_variant	4.573	SDR42E1, HSD17B2, CDH13	CDH13	HSD17B2, CDH13, SDR42E1
rs7514579	synonymous_variant	0.164	GLMN, RPAP2, DR1, FNBP1L, BCAR3, DNTTIP2, GCLM, ARHGAP29	DR1, FNBP1L, BCAR3
rs7515635	synonymous_variant	8.441	CCDC23, ERMAP, ZNF691	CCDC23
rs751984	synonymous_variant	5.929		LRRC10B
rs7524019	synonymous_variant	10.78	LMX1A, MGST3, POGK, GPA33, DUSP27, POU2F1, CD247, CREG1		CD247, MGST3, CREG1, GPA33
rs75507123	synonymous_variant	0.235
rs7555285	synonymous_variant	0.225	TRAF3IP3, C1orf74, IRF6, DIEXF	DIEXF
rs7562	synonymous_variant	0.157	GTF3C2, EIF2B4, SNX17, IFT172, FNDC4, GCKR, CCDC121, GPN1, AC074091.13, MRPL33, RBKS, BRE	SNX17, CCDC121, GPN1
rs757081	missense_variant	17.24		NCR3LG1, RPS13
rs75902664	synonymous_variant	5.197
rs75905900	synonymous_variant	0.105	TRIM48, OR4A16, OR4C16, OR4A15, OR4C15, , OR4C11, OR4P4, OR4S2, OR4C6, OR5D13, OR5D14, OR5L1, OR5D18, OR5L2, TRIM51, OR5F1, OR5AS1, OR8I2, OR8H2, OR8K5, OR5J2, OR5T2, OR5T3, OR5T1, OR8H1, OR8K3, OR8K1, OR8J1, OR8U1, OR5R1, OR5M9, OR5M3, OR5M8, OR5M11, OR5M10		OR5AS1, OR4C16, OR4A16
rs7592578	synonymous_variant	0.325	MSTN, HIBCH, INPP1, MFSD6, TMEM194B, NAB1, GLS, NABP1	MSTN, HIBCH, INPP1, MFSD6, NAB1	MSTN
rs75961402	synonymous_variant	1.349
rs7606205	synonymous_variant	0.214
rs7608483	synonymous_variant	0.71	AHSA2, USP34, FAM161A, CCT4, COMMD1, WDPCP, UGP2	AHSA2, UGP2
rs7611674	synonymous_variant	7.046		GNB4
rs76164690	synonymous_variant	4.247
rs76206723	synonymous_variant	4.606	ZNF438, ARHGAP12, EPC1, CCDC7, ITGB1, INHBA	ARHGAP12	ITGB1, INHBA
rs7630745	synonymous_variant	2.909	LRIG1, FAM19A4	SLC25A26	FAM19A4
rs76326501	synonymous_variant	12.35	THADA, ZFP36L2
rs76452347	missense_variant	25.6	OR13J1, , OR2S2, RECK	NPR2, HRCT1	OR13J1, NPR2
rs76719272	synonymous_variant	13.98	SEMA4A	HAX1
rs7694000	synonymous_variant	0.779	PDLIM5
rs7694643	synonymous_variant	0.976	LEF1, SEC24B
rs7710854	synonymous_variant	1.681	NNT
rs77413490	synonymous_variant	9.543	ATAD1, KLLN, PTEN, RNLS, LIPJ, LIPK, LIPN, LIPM, ANKRD22, STAMBPL1, ACTA2, FAS, IFIT2		LIPN, LIPK, FAS, LIPM, RNLS, LIPJ
rs7753695	synonymous_variant	0.014	FAM46A, PGM3, RWDD2A
rs7763294	synonymous_variant	14.48	CCDC28A, ECT2L, HECA, TXLNB, CITED2
rs7765526	synonymous_variant	1.773
rs77692990	synonymous_variant	2.727		CRELD2, ALG12	CRELD2
rs78151625	synonymous_variant	2.463	TIPARP, VEPH1, C3orf55, RSRC1, MLF1, GFM1, LXN, TRIM59	RSRC1, MLF1, GFM1	GFM1
rs78378222	synonymous_variant	17.97
rs7845722	synonymous_variant	1.336	FUT10, MAK16, RNF122
rs78474310	synonymous_variant	0.084
rs7861040	synonymous_variant	6.454		PSMB7	PSMB7
rs78648104	missense_variant	12.97	TFAP2D, IL17A		IL17A
rs7869756	synonymous_variant	1.476		URM1, CERCAM, ODF2, SPTAN1
rs78998485	synonymous_variant	5.836		KDM5A, CCDC77
rs79089478	synonymous_variant	2.631	MED1, CDK12, ACLY, CNP, DNAJC7, NKIRAS2, DHX58, KAT2A, HSPB9, STAT5B, STAT5A, STAT3, ATP6V0A1, PSMC3IP, BECN1, PSME3, AOC2, DUSP3, C17orf105, ODF2		ACLY, DUSP3, STAT5B, CDK12, STAT3, AOC2, CNP
rs7912283	synonymous_variant	5		PPP2R2D
rs79146658	synonymous_variant	8.379	TTN, CCDC141	FKBP7	FKBP7, TTN
rs79409628	synonymous_variant	0.056	PJA2, TMEM232, SLC25A46	FER	FER
rs79523138	synonymous_variant	5.61
rs79598313	synonymous_variant	1.021	ARID1A, PIGV, WDTC1
rs7963801	synonymous_variant	17.66	OSBPL8, SYT1, OTOGL, PTPRQ
rs7965392	synonymous_variant	9.887	PDZRN4, GXYLT1, ZCRB1, TWF1, TMEM117	GXYLT1, YAF2, PPHLN1, ZCRB1
rs7976167	synonymous_variant	5.134
rs7977311	synonymous_variant	1.493	FGD6, VEZT, METAP2, USP44	FGD6	METAP2
rs7988232	synonymous_variant	3.751
rs8013933	synonymous_variant	2.029
rs8014182	synonymous_variant	3.309	EIF5, MARK3	TRMT61A, BAG5	MARK3
rs8016306	synonymous_variant	1.817	SNAPC1
rs805303	synonymous_variant	3.081
rs8059962	synonymous_variant	3.06	PLCG2	CMIP	PLCG2
rs8068318	synonymous_variant	8.082
rs8069739	synonymous_variant	0.139	ALOXE3, HES7	VAMP2	ALOXE3, VAMP2
rs8111708	synonymous_variant	2.173	HOMER3	SSBP4
rs8258	synonymous_variant	1.598	DSCAML1, FXYD2, TMPRSS13, IL10RA, MPZL3, MPZL2	BACE1, CEP164	FXYD2, IL10RA, BACE1, MPZL3
rs832890	synonymous_variant	4.592		PLEKHO2, ANKDD1A, SPG21
rs839755	synonymous_variant	3.439		TIE1, MED8, HYI	TIE1
rs848445	synonymous_variant	2.261	GSAP, PTPN12, TMEM60, PHTF2, GNAI1	PTPN12, TMEM60	PTPN12
rs863930	synonymous_variant	2.859	STAG1	PCCB
rs867186	missense_variant	11.84
rs871004	synonymous_variant	19.93	NCOA6, GGT7, ACSS2, TRPC4AP, PROCR,, MROH8, RPN2	EDEM2, PROCR, EIF6	RPN2, PROCR, EDEM2, GGT7
rs871606	synonymous_variant	3.177	USP46, SCFD2, FIP1L1, LNX1, CHIC2, PDGFRA		PDGFRA
rs873122	synonymous_variant	1.518
rs875106	synonymous_variant	3.378
rs880315	synonymous_variant	9.247
rs882624	synonymous_variant	3.609	PKP1, PHLDA3, CSRP1, NAV1, IPO9, ETNK2, REN	NAV1	REN	REN
rs891511	synonymous_variant	4.986
rs894344	synonymous_variant	12.74		ZFAT
rs900145	synonymous_variant	0.778	MICAL2
rs912434	synonymous_variant	0.599	LRCH1	LRCH1
rs918466	synonymous_variant	3.068	ADAMTS9	ADAMTS9	ADAMTS9
rs919045	synonymous_variant	7.583	KIF18A, METTL15, PAX6, RCN1	METTL15, DNAJC24
rs925484	synonymous_variant	4.228	VRK2,, BCL11A		VRK2
rs926552	synonymous_variant	3.924	ZNF311	OR2H2	OR2H2
rs9302885	synonymous_variant	0.379	SRP68, ZACN, GALR2, TNRC6C, DNAH17, DNAH17-AS1, CYTH1, USP36	USP36	GALR2, ZACN
rs9306160	missense_variant	0.007	CBS, U2AF1, CRYAA, HSF2BP, RRP1B,	PDXK, HSF2BP
rs9323988	synonymous_variant	0.45
rs932764	synonymous_variant	2.075	SLC35G1, NOC3L
rs9337951	synonymous_variant	2.369		KIAA1462
rs9349379	synonymous_variant	5.511	PHACTR1, TBC1D7	PHACTR1, TBC1D7
rs9368222	synonymous_variant	2.701	PRL		PRL
rs9372498	synonymous_variant	3.186	DCBLD1, SLC35F1, PLN	PLN
rs9392172	synonymous_variant	5.406	TXNDC5, BLOC1S5-TXNDC5, BLOC1S5
rs9401090	synonymous_variant	1.879	RFX6, GOPC, DCBLD1, CEP85L,	MCM9
rs9431431	synonymous_variant	1.624	MARC1, HLX, HHIPL2, TAF1A, MIA3		TAF1A
rs9449350	synonymous_variant	10.67	BCKDHB, FAM46A
rs9456648	synonymous_variant	15.31
rs9472135	synonymous_variant	4.746
rs9479509	synonymous_variant	2.12	RGS17	MTRF1L
rs9486916	synonymous_variant	0.573	FOXO3, ARMC2, SESN1, CEP57L1, REV3L		REV3L
rs9526707	synonymous_variant	5.967	CAB39L, SETDB2, KPNA3, SPRYD7, TRIM13, KCNRG, DLEU1, DLEU7, RNASEH2B	SPRYD7, TRIM13, DLEU1, RNASEH2B
rs9532243	synonymous_variant	1.403		RXFP2	RXFP2
rs953492	synonymous_variant	0.737	ZBTB18, ADSS, C1orf101	SDCCAG8
rs954767	synonymous_variant	1.201
rs9549297	synonymous_variant	6.364	COG6, ELF1, WBP4	SLC25A15
rs9549328	synonymous_variant	3.178
rs9563529	synonymous_variant	0.209	PCDH17, DIAPH3, TDRD3
rs9608690	synonymous_variant	0.419	LRP5L, SEZ6L, HPS4, SRRD, TPST2, CRYBB1, CRYBA4, PITPNB, TTC28, CHEK2, HSCB, CCDC117, XBP1, ZNRF3, C22orf31, KREMEN1, EMID1, RNF215, MTFP1, SELM, INPP5J	TTC28, RN215	CHEK2, EMID1, XBP1
rs9609429	synonymous_variant	1.171	AP1B1, RFPL1, MTMR3, C22orf24, YWHAH, RTCB, SYN3	LIMK2	LIMK2
rs9638084	synonymous_variant	4.573
rs963920	synonymous_variant	3.619	PTPN2, SEH1L, CEP192, LDLRAD4, AFG3L2	SLMO1, SPIRE1, PSMG2	PTPN2
rs9662255	synonymous_variant	7.245	RBP7
rs9678851	missense_variant	0.08	SNX17, IFT172, FNDC4, GCKR, CCDC121, GPN1, FOSL2, PLB1, ALK	SLC4A1AP, NRBP1, SNX17, CCDC121, GPN1 SLC4A1AP	NRBP1, ALK
rs9687065	synonymous_variant	5.269	ADRB2,, HTR,, SCGB3A2,, SPINK1		HTR, SCGB3A2, SPINK1, ADRB2	ADRB2
rs9827472	synonymous_variant	1.402	ARHGEF3, SPATA12	CCDC66, FAM208A
rs9833313	synonymous_variant	1.099
rs9857362	synonymous_variant	5.783	SHOX2, RSRC1	RSRC1
rs9859176	synonymous_variant	0.254	NPHP3, C3orf36, RYK, ANAPC13, CEP63, STAG1		RYK
rs9860290	synonymous_variant	6.589	CRYBG3, DCBLD2, CMSS1, FILIP1L, TMEM30C, TBC1D23, NIT2, TOMM70A, LNP1	TBC1D23, NIT2
rs9865843	synonymous_variant	5.354
rs9875380	synonymous_variant	2.388	NPHP3, BFSP2
rs9885577	synonymous_variant	1.052	FAM170A, PRR16
rs9885632	synonymous_variant	4.369	EPB41L2, ARG1, MED23, ENPP3	EPB41L2, SMLR1	ENPP3
rs9886665	synonymous_variant	5.101	ELAVL2, IZUMO3
rs9888615	synonymous_variant	4.904		STYX
rs9899540	synonymous_variant	0.723	SLC35G3	C17orf75 MYO1D
rs9904409	synonymous_variant	1.86	STAT5A, LSM12, G6PC3, FZD2, C17orf104, CCDC43, DBF4B, HIGD1B		STAT5A
rs9932220	synonymous_variant	4.456	TOX3
rs9932866	synonymous_variant	5.339		RAB40C, WFIKKN1, C16orf13, WDR90, RHOT2, RHBDL1, STUB1, HAGHL, NARFL	WFIKKN1
rs9976596	synonymous_variant	0.101	ATP5O, MRPS6, SLC5A3, SLC5A3		SLC5A3

## Sheet: Legend
Supp Table 2. Results of the integrative approach. CADD score and coding consequences predicted for the canonical transcript of each lead BP-associated SNP. “Gene HiC” and “Gene eQTL” columns show genes mapped by HiC and/or eQTL in relevant tissues. Genes identified by both resources are highlighted in red. Column "Gene predicted as druggable" shows which mapped gene is predicted to be druggable …
