# Supplementary material for: Integrative Bioinformatics Approaches for Identification of Drug Targets in Hypertension
Source: Front Cardiovasc Med. 2018 Apr 4;5:25. doi: 10.3389/fcvm.2018.00025 (PMC5894467; doi:10.3389/fcvm.2018.00025)
Supplement: Supplementary file 3 [file Table3.xlsx]

## Sheet: Phenotypic tissue specificity 
Tissue	p-value
Cardiac Fibroblasts	< 0.00001
Cardiac Myocytes	< 0.00001
Embryonic Kidney Cells	< 0.00001
Right Ventricle	< 0.00001
Fetal Muscle Leg	< 0.00001
Penis Foreskin Fibroblast Primary Cells	< 0.00001
Rectal Smooth Muscle	< 0.00001
hESC Derived CD56+ Mesoderm Cultured Cells	< 0.00001
Embryonic Kidney Cells	< 0.00001
Brain Microvascular Endothelial Cells	0.0001
HUVEC Umbilical Vein Endothelial Cells	0.0001
CD34 Cultured Cells	0.0001
Fetal Adrenal Gland	0.0001
Peripheral Blood Mononuclear Primary Cells	0.0002
Fetal Stomach	0.0003
HeLa-S3 Cervical Carcinoma	0.0003
Stomach Smooth Muscle	0.0003
Penis Foreskin Keratinocyte Primary Cells	0.0005
Placenta Amnion	0.0006
Left Ventricle	0.0008
Right Atrium	0.0008
Colonic Mucosa	0.0008
Stomach Mucosa	0.0008
Fetal Intestine Small	0.0011
iPS DF 19.11 Cell Line	0.0011
Colon Smooth Muscle	0.0012
Pulmonary Artery Fibroblasts	0.0017
Fetal Muscle Trunk	0.0019
CD3 Primary Cells Peripheral UW	0.002
Penis Foreskin Melanocyte Primary Cells	0.0023
Small Intestine	0.0024
CD4+ CD25int CD127+ Tmem Primary Cells	0.0034
HSMM Skeletal Muscle Myoblasts	0.0039
HepG2 Hepatocellular Carcinoma	0.0046
Psoas Muscle	0.0055
H1 BMP4 Derived Mesendoderm Cultured Cells	0.0055
Neurosphere Cultured Cells Cortex Derived	0.0055
Fetal Intestine Large	0.0059
Fetal Placenta	0.0064
iPS DF 6.9 Cell Line	0.0093
CD4+ CD25- IL17+ PMA-Ionomcyin stimulated Th17 Primary Cells	0.0096
CD56 Primary Cells	0.0117
hESC Derived CD56+ Ectoderm Cultured Cells	0.0122
CD14 Primary Cells	0.0143
CD4+ CD25- CD45RA+ Naive Primary Cells	0.0144
NHLF Lung Fibroblasts	0.0147
CD8 Naive Primary Cells	0.015
CD4+ CD25- IL17- PMA-Ionomycin stimulated MACS purified Th Primary Cells	0.0162
Sigmoid Colon	0.0167
CD4+ CD25- Th Primary Cells	0.02
Skeletal Muscle	0.0205
Thymus	0.0206
H1 Cell Line	0.021
Fetal Lung	0.0211
Chondrocytes from Bone Marrow Derived Mesenchymal Stem Cell Cultured Cells	0.0238
Osteoblasts	0.0266
Esophagus	0.0277
HMEC Mammary Epithelial	0.0328
CD4 Memory Primary Cells	0.0337
CD4 Naive Primary Cells	0.0405
Rectal Mucosa.Donor 29	0.0422
Breast vHMEC	0.0445
Duodenum Smooth Muscle	0.0492
Aorta	0.0502
Duodenum Mucosa	0.0503
NHDF-Ad Adult Dermal Fibroblasts	0.0525
IMR90 Cell Line	0.0536
CD15 Primary Cells	0.0613
CD19 Primary Cells Cord BI	0.0625
H1 Derived Neuronal Progenitor Cultured Cells	0.066
CD3 Primary Cells Cord BI	0.0727
CD4+ CD25+ CD127- Treg Primary Cells	0.0798
Fetal Heart	0.0858
CD34 Primary Cells	0.0905
Neurosphere Cultured Cells Ganglionic Eminence Derived	0.0906
Fetal Kidney	0.0926
Brain Mid Frontal Lobe	0.0989
K562 Leukemia	0.0993
H9 Derived Neuronal Progenitor Cultured Cells	0.1033
Brain Germinal Matrix	0.1075
CD8 Memory Primary Cells	0.11
Adipose Derived Mesenchymal Stem Cell Cultured Cells	0.1308
H9 Cell Line	0.1379
Muscle Satellite Cultured Cells	0.1546
HSMMtube Skeletal Muscle Myotubes Derived from HSMM	0.1767
Mobilized CD34 Primary Cells	0.1839
NH-A Astrocytes	0.1968
Dnd41 TCell Leukemia	0.2034
Lung	0.205
Monocytes-CD14+ RO01746	0.2135
Fetal Thymus	0.2525
A549 EtOH 0.02pct Lung Carcinoma	0.2607
iPS-15b Cell Line	0.2623
CD19 Primary Cells Peripheral UW	0.279
Pancreas	0.2792
Fetal Brain	0.2804
Brain Hippocampus Middle	0.2839
H1 Derived Mesenchymal Stem Cells	0.2853
Pancreatic Islets	0.2877
4star	0.2935
ES-WA7 Cell Line	0.2971
GM12878 Lymphoblastoid	0.3002
Spleen	0.3163
Mesenchymal Stem Cell Derived Adipocyte Cultured Cells	0.3185
HUES64 Cell Line	0.3426
Adipose Nuclei	0.3529
H9 Derived Neuron Cultured Cells	0.3623
Bone Marrow Derived Mesenchymal Stem Cell Cultured Cells	0.3777
NHEK-Epidermal Keratinocytes	0.379
iPS-18 Cell Line	0.4267
Brain Cingulate Gyrus	0.4506
Brain Angular Gyrus	0.4773
Ovary	0.4783
Gastric	0.4942
Adult Liver	0.5361
Breast Myoepithelial Cells	0.5637
CD4+ CD25- CD45RO+ Memory Primary Cells	0.5824
Brain Anterior Caudate	0.5905
Brain Inferior Temporal Lobe	0.7181
HUES6 Cell Line	0.758
HUES48 Cell Line	0.8175
Brain Substantia Nigra	0.8333
ES-I3 Cell Line	0.8721
iPS-20b Cell Line	0.8798
H1 BMP4 Derived Trophoblast Cultured Cells	0.9433
hESC Derived CD184+ Endoderm Cultured Cells	1

## Sheet: Legend
Supplemental Table 3. Phenotypic cell-type specificity analysis results using H3K4me3, showing enrichment predominantly on cardiovascular tissues.
