# Supplementary material for: Integrative Bioinformatics Approaches for Identification of Drug Targets in Hypertension
Source: Front Cardiovasc Med. 2018 Apr 4;5:25. doi: 10.3389/fcvm.2018.00025 (PMC5894467; doi:10.3389/fcvm.2018.00025)
Supplement: Supplementary file 6 [file Table5.xlsx]

## Sheet: genes
Gene symbol	chr	start	end	strand	# SNPs mapped by eQTL	eQTL mapping - tissues	HiC mapping - tissues	Lead GWAS SNPs
CDK11A	1	1634169	1655766	-1	12	GTEx_v7_Artery_Tibial	NA	rs139385870
NADK	1	1682671	1711896	-1	51	GTEx_v7_Artery_Aorta:GTEx_v7_Heart_Atrial_Appendage:GTEx_v7_Heart_Left_Ventricle	NA	rs139385870
ACTRT2	1	2938046	2939465	1	0	NA	Left_Ventricle	rs2493292
DNAJC11	1	6694228	6761984	-1	0	NA	Left_Ventricle	rs4908678
VAMP3	1	7831329	7841492	1	0	NA	Left_Ventricle	rs4908678
ENO1	1	8921061	8939308	-1	3	GTEx_v7_Heart_Left_Ventricle	NA	rs2252865
SPSB1	1	9352939	9429591	1	0	NA	Left_Ventricle	rs2252865
RBP7	1	10057264	10076078	1	0	NA	Left_Ventricle	rs9662255
MTHFR	1	11845780	11866977	-1	4	GTEx_v7_Adrenal_Gland:GTEx_v7_Artery_Aorta:GTEx_v7_Artery_Tibial:GTEx_v7_Heart_Atrial_Appendage	NA	rs4846049
CLCN6	1	11866207	11903201	1	34	GTEx_v7_Artery_Tibial	NA	rs4846049;rs17367504
NPPA	1	11905766	11908402	-1	17	GTEx_v7_Heart_Atrial_Appendage	NA	rs17367504
CELA2A	1	15783223	15798586	1	15	GTEx_v7_Adrenal_Gland	NA	rs3820068
CELA2B	1	15792404	15817895	1	5	GTEx_v7_Adrenal_Gland	NA	rs3820068
CASP9	1	15817327	15853029	-1	15	GTEx_v7_Artery_Tibial:GTEx_v7_Heart_Atrial_Appendage	NA	rs3820068
DDI2	1	15943995	15995539	1	6	GTEx_v7_Artery_Tibial	NA	rs3820068
LUZP1	1	23410516	23504301	-1	0	NA	Aorta:Left_Ventricle:Right_Ventricle	rs150266910
HTR1D	1	23516993	23521222	-1	0	NA	Aorta:Left_Ventricle	rs150266910
HNRNPR	1	23630264	23670829	-1	0	NA	Left_Ventricle	rs150266910
RPL11	1	24018269	24022915	1	0	NA	Left_Ventricle	rs150266910
HMGN2	1	26798941	26802463	1	0	NA	Left_Ventricle	rs1565716
ARID1A	1	27022524	27108595	1	0	NA	Left_Ventricle	rs79598313
PIGV	1	27113963	27124889	1	0	NA	Left_Ventricle	rs79598313
WDTC1	1	27561007	27635110	1	0	NA	Left_Ventricle	rs79598313
FGR	1	27938575	27961788	-1	2	GTEx_v7_Heart_Left_Ventricle	NA	rs3737801
ATPIF1	1	28562620	28573417	1	0	NA	Left_Ventricle	rs143167197;rs1565716
SESN2	1	28586038	28609002	1	0	NA	Left_Ventricle	rs143167197;rs1565716
YTHDF2	1	29063133	29096287	1	0	NA	Left_Ventricle	rs143167197;rs1565716
MECR	1	29519385	29557454	-1	136	GTEx_v7_Adrenal_Gland:GTEx_v7_Artery_Aorta:GTEx_v7_Artery_Tibial:GTEx_v7_Heart_Atrial_Appendage:GTEx_v7_Heart_Left_Ventricle	Aorta:Left_Ventricle	rs1565716
LAPTM5	1	31205316	31230667	-1	0	NA	Left_Ventricle	rs1565716
SERINC2	1	31882412	31907525	1	0	NA	Left_Ventricle	rs1565716
TRIM62	1	33611003	33647660	-1	0	NA	Aorta:Left_Ventricle:Right_Ventricle	rs4652875
A3GALT2	1	33772367	33786699	-1	12	GTEx_v7_Artery_Aorta:GTEx_v7_Artery_Tibial	Left_Ventricle	rs4652875
PHC2	1	33789224	33896653	-1	11	GTEx_v7_Adrenal_Gland	Left_Ventricle	rs4652875
INPP5B	1	38326369	38412729	-1	6	GTEx_v7_Artery_Aorta:GTEx_v7_Artery_Coronary:GTEx_v7_Artery_Tibial	NA	rs4360494
SF3A3	1	38422647	38456593	-1	6	GTEx_v7_Adrenal_Gland:GTEx_v7_Artery_Aorta:GTEx_v7_Artery_Coronary:GTEx_v7_Artery_Tibial:GTEx_v7_Heart_Atrial_Appendage:GTEx_v7_Heart_Left_Ventricle	NA	rs4360494
FHL3	1	38462442	38471278	-1	6	GTEx_v7_Adrenal_Gland:GTEx_v7_Artery_Aorta:GTEx_v7_Artery_Coronary:GTEx_v7_Artery_Tibial:GTEx_v7_Heart_Atrial_Appendage:GTEx_v7_Heart_Left_Ventricle	NA	rs4360494
UTP11L	1	38474930	38490496	1	6	GTEx_v7_Adrenal_Gland:GTEx_v7_Artery_Aorta:GTEx_v7_Artery_Coronary:GTEx_v7_Artery_Tibial	NA	rs4360494
RRAGC	1	39303870	39325495	-1	0	NA	Left_Ventricle	rs4360494;rs4660293
MYCBP	1	39328636	39347289	-1	0	NA	Left_Ventricle	rs4360494;rs4660293
GJA9	1	39330175	39347289	-1	0	NA	Left_Ventricle	rs4360494;rs4660293
AKIRIN1	1	39456895	39471731	1	0	NA	Left_Ventricle	rs4660293
BMP8A	1	39957318	39991607	1	8	GTEx_v7_Artery_Tibial	NA	rs4660293
PABPC4	1	40026488	40042462	-1	41	GTEx_v7_Adrenal_Gland:GTEx_v7_Artery_Aorta:GTEx_v7_Artery_Tibial	NA	rs4660293
NT5C1A	1	40124793	40137710	-1	0	NA	Aorta:Left_Ventricle	rs4660293
HPCAL4	1	40144320	40157361	-1	0	NA	Aorta:Left_Ventricle	rs4660293
PPIE	1	40157854	40229586	1	0	NA	Aorta:Left_Ventricle	rs4660293
OXCT2	1	40235195	40237020	-1	39	GTEx_v7_Artery_Tibial	Left_Ventricle	rs4660293
FOXJ3	1	42642210	42801548	-1	0	NA	Left_Ventricle	rs72659998
RIMKLA	1	42846466	42888249	1	0	NA	Aorta:Left_Ventricle	rs72659998
ZMYND12	1	42896000	42921938	-1	159	GTEx_v7_Adrenal_Gland:GTEx_v7_Artery_Aorta:GTEx_v7_Artery_Coronary:GTEx_v7_Artery_Tibial:GTEx_v7_Heart_Atrial_Appendage:GTEx_v7_Heart_Left_Ventricle	Left_Ventricle	rs72659998
PPCS	1	42921788	42939056	1	0	NA	Left_Ventricle	rs72659998
CCDC30	1	42929001	43120335	1	159	GTEx_v7_Artery_Aorta:GTEx_v7_Artery_Coronary:GTEx_v7_Artery_Tibial	Left_Ventricle	rs72659998
CCDC23	1	43272723	43282954	-1	52	GTEx_v7_Artery_Aorta	Left_Ventricle	rs7515635;rs72659998
ERMAP	1	43282795	43310660	1	0	NA	Left_Ventricle	rs7515635;rs72659998
ZNF691	1	43312280	43318148	1	0	NA	Left_Ventricle	rs7515635;rs72659998
TIE1	1	43766664	43788779	1	52	GTEx_v7_Artery_Tibial:GTEx_v7_Heart_Atrial_Appendage:GTEx_v7_Heart_Left_Ventricle	NA	rs839755
MED8	1	43849588	43855479	-1	52	GTEx_v7_Artery_Aorta:GTEx_v7_Artery_Tibial:GTEx_v7_Heart_Left_Ventricle	NA	rs839755
HYI	1	43916824	43919660	-1	52	GTEx_v7_Adrenal_Gland:GTEx_v7_Artery_Tibial:GTEx_v7_Heart_Atrial_Appendage	NA	rs839755
UROD	1	45477819	45481247	1	49	GTEx_v7_Artery_Tibial	NA	rs512083
MUTYH	1	45794835	45806142	-1	0	NA	Left_Ventricle	rs512083;rs12142296
TOE1	1	45805342	45809647	1	0	NA	Left_Ventricle	rs512083;rs12142296
TESK2	1	45809555	45956872	-1	1	GTEx_v7_Heart_Left_Ventricle	NA	rs512083
CCDC163P	1	45959538	45965751	-1	63	GTEx_v7_Adrenal_Gland:GTEx_v7_Artery_Aorta:GTEx_v7_Artery_Coronary:GTEx_v7_Artery_Tibial:GTEx_v7_Heart_Atrial_Appendage:GTEx_v7_Heart_Left_Ventricle	NA	rs512083;rs12142296
MMACHC	1	45965725	45976739	1	2	GTEx_v7_Artery_Tibial	NA	rs512083
CCDC17	1	46085716	46089729	-1	15	GTEx_v7_Artery_Aorta	NA	rs512083
GPBP1L1	1	46092976	46153785	-1	0	NA	Left_Ventricle	rs12142296
TMEM69	1	46152886	46160115	1	46	GTEx_v7_Artery_Aorta	Left_Ventricle	rs12142296;rs512083
MAST2	1	46252659	46501796	1	63	GTEx_v7_Artery_Aorta:GTEx_v7_Artery_Coronary:GTEx_v7_Artery_Tibial:GTEx_v7_Heart_Atrial_Appendage:GTEx_v7_Heart_Left_Ventricle	Left_Ventricle	rs12142296;rs512083
PIK3R3	1	46505812	46642160	-1	0	NA	Left_Ventricle	rs12142296
TSPAN1	1	46640745	46651630	1	4	GTEx_v7_Adrenal_Gland	Left_Ventricle	rs12142296
LURAP1	1	46669006	46686933	1	0	NA	Left_Ventricle	rs12142296
AGBL4	1	48998527	50489585	-1	0	NA	Left_Ventricle	rs11579440
ELAVL4	1	50513686	50669458	1	0	NA	Left_Ventricle	rs11579440
FAF1	1	50905150	51425935	-1	0	NA	Left_Ventricle	rs6681713
CDKN2C	1	51426417	51440305	1	0	NA	Left_Ventricle	rs6681713
C1orf185	1	51567906	51613752	1	0	NA	Left_Ventricle	rs6681713
USP24	1	55532032	55680786	-1	0	NA	Left_Ventricle	rs112557609
RAVER2	1	65210778	65298915	1	0	NA	Left_Ventricle	rs20354
SGIP1	1	66999066	67213982	1	95	GTEx_v7_Artery_Tibial:GTEx_v7_Heart_Atrial_Appendage:GTEx_v7_Heart_Left_Ventricle	Left_Ventricle	rs20354
TCTEX1D1	1	67218142	67244470	1	95	GTEx_v7_Adrenal_Gland:GTEx_v7_Artery_Tibial:GTEx_v7_Heart_Atrial_Appendage:GTEx_v7_Heart_Left_Ventricle	Left_Ventricle	rs20354
USP33	1	78161672	78225537	-1	0	NA	Left_Ventricle	rs34517439
FUBP1	1	78409740	78444794	-1	3	GTEx_v7_Artery_Aorta:GTEx_v7_Artery_Tibial:GTEx_v7_Heart_Atrial_Appendage:GTEx_v7_Heart_Left_Ventricle	NA	rs34517439
ZNHIT6	1	86115106	86174116	-1	4	GTEx_v7_Artery_Aorta	Left_Ventricle	rs12034319
COL24A1	1	86194916	86622626	-1	0	NA	Left_Ventricle	rs10923038
ODF2L	1	86814344	86862023	-1	1	GTEx_v7_Adrenal_Gland	Aorta:Left_Ventricle	rs385437
CLCA2	1	86889769	86922241	1	0	NA	Aorta:Left_Ventricle:Right_Ventricle	rs385437
CLCA1	1	86934051	86965972	1	0	NA	Aorta:Left_Ventricle:Right_Ventricle	rs385437
CLCA4	1	87012761	87046437	1	0	NA	Aorta:Left_Ventricle	rs385437;rs10923038
SH3GLB1	1	87170259	87213867	1	0	NA	Aorta:Left_Ventricle	rs385437;rs10922502
2015-09-01	1	87328132	87380107	-1	0	NA	Aorta:Left_Ventricle	rs385437
HS2ST1	1	87380331	87602334	1	0	NA	Aorta:Left_Ventricle	rs385437
LMO4	1	87794151	87814606	1	0	NA	Aorta:Left_Ventricle	rs385437;rs10923038;rs2065152
PKN2	1	89149905	89301938	1	0	NA	Aorta:Left_Ventricle	rs385437;rs10922502
CCBL2	1	89401456	89458636	-1	32	GTEx_v7_Adrenal_Gland:GTEx_v7_Artery_Aorta:GTEx_v7_Artery_Coronary:GTEx_v7_Artery_Tibial:GTEx_v7_Heart_Atrial_Appendage:GTEx_v7_Heart_Left_Ventricle	Left_Ventricle	rs2065152;rs10922502
RBMXL1	1	89445139	89458643	-1	0	NA	Left_Ventricle	rs2065152
GBP3	1	89472349	89488577	-1	9	GTEx_v7_Artery_Tibial	Left_Ventricle	rs2065152;rs10922502
GBP1	1	89518002	89531043	-1	0	NA	Left_Ventricle	rs10922502;rs2065152
GBP2	1	89571815	89616139	-1	0	NA	Left_Ventricle	rs385437;rs10922502;rs2065152
GBP7	1	89597434	89641723	-1	0	NA	Left_Ventricle	rs10922502
GBP4	1	89646831	89664615	-1	0	NA	Left_Ventricle	rs10922502
GBP5	1	89724633	89738544	-1	0	NA	Left_Ventricle	rs10922502
GBP6	1	89829617	89852020	1	0	NA	Left_Ventricle	rs10922502
LRRC8B	1	89990395	90063423	1	0	NA	Left_Ventricle	rs10922502;rs2065152
LRRC8C	1	90098631	90235462	1	31	GTEx_v7_Adrenal_Gland:GTEx_v7_Heart_Atrial_Appendage	HUVEC:Aorta:Left_Ventricle	rs10922502;rs2065152
CDC7	1	91966408	91991321	1	0	NA	Left_Ventricle	rs2065152;rs17516329
GLMN	1	92711959	92764544	-1	0	NA	Left_Ventricle	rs7514579
RPAP2	1	92764522	92867613	1	0	NA	Left_Ventricle	rs7514579
DR1	1	93811445	93835055	1	35	GTEx_v7_Heart_Atrial_Appendage	Left_Ventricle	rs7514579
FNBP1L	1	93913688	94020218	1	36	GTEx_v7_Heart_Atrial_Appendage	Left_Ventricle	rs7514579
BCAR3	1	94027347	94312706	-1	36	GTEx_v7_Artery_Aorta:GTEx_v7_Artery_Tibial	Left_Ventricle:Right_Ventricle	rs7514579
DNTTIP2	1	94333373	94345474	-1	0	NA	Left_Ventricle	rs7514579
GCLM	1	94350761	94374966	-1	0	NA	Left_Ventricle	rs7514579;rs17396055
ABCA4	1	94458393	94586688	-1	0	NA	Left_Ventricle	rs17396055
ARHGAP29	1	94614544	94740624	-1	0	NA	Left_Ventricle	rs7514579;rs17396055
ABCD3	1	94883933	94984222	1	11	GTEx_v7_Heart_Atrial_Appendage:GTEx_v7_Heart_Left_Ventricle	NA	rs17396055
CNN3	1	95362507	95392834	-1	0	NA	Left_Ventricle	rs17396055
C1orf162	1	112016414	112021134	1	0	NA	Left_Ventricle	rs17030613;rs2932538
CTTNBP2NL	1	112938803	113006078	1	0	NA	HUVEC:Left_Ventricle	rs17030613;rs2932538
WNT2B	1	113009163	113072787	1	0	NA	Left_Ventricle:Right_Ventricle	rs17030613;rs2932538
ST7L	1	113066140	113163447	-1	157	GTEx_v7_Adrenal_Gland:GTEx_v7_Artery_Aorta:GTEx_v7_Artery_Coronary:GTEx_v7_Artery_Tibial:GTEx_v7_Heart_Atrial_Appendage:GTEx_v7_Heart_Left_Ventricle	Left_Ventricle	rs17030613;rs2932538
CAPZA1	1	113161795	113214241	1	94	GTEx_v7_Artery_Tibial	Left_Ventricle	rs17030613;rs2932538
MOV10	1	113215763	113243368	1	62	GTEx_v7_Artery_Aorta:GTEx_v7_Artery_Tibial	NA	rs17030613
CSDE1	1	115259534	115301297	-1	0	NA	Left_Ventricle	rs12078697
CASQ2	1	116242628	116311402	-1	0	NA	Left_Ventricle	rs12078697
MAB21L3	1	116654376	116677861	1	0	NA	Left_Ventricle	rs12078697
ATP1A1	1	116915290	116952883	1	0	NA	Left_Ventricle	rs12078697
SPAG17	1	118496484	118727846	-1	0	NA	Left_Ventricle	rs1886914
WARS2	1	119573839	119683294	-1	5	GTEx_v7_Adrenal_Gland:GTEx_v7_Artery_Aorta:GTEx_v7_Artery_Coronary:GTEx_v7_Artery_Tibial:GTEx_v7_Heart_Atrial_Appendage:GTEx_v7_Heart_Left_Ventricle	NA	rs1886914
PDE4DIP	1	144836157	145076186	-1	0	NA	Left_Ventricle	rs72704264
HFE2	1	145413095	145417545	1	0	NA	Left_Ventricle	rs72704264
TXNIP	1	145438469	145442635	1	0	NA	Left_Ventricle	rs72704264
ITGA10	1	145524891	145543868	1	0	NA	Left_Ventricle	rs72704264
ANKRD35	1	145549230	145568526	1	0	NA	Left_Ventricle	rs72704264
PIAS3	1	145575233	145586546	1	2	GTEx_v7_Adrenal_Gland	NA	rs72704264
TARS2	1	150459887	150480078	1	15	GTEx_v7_Artery_Tibial	Left_Ventricle	rs11585169
GOLPH3L	1	150618701	150669630	-1	29	GTEx_v7_Artery_Tibial	Left_Ventricle	rs11585169
HORMAD1	1	150670536	150693364	-1	0	NA	Aorta:Left_Ventricle	rs11585169
CTSS	1	150702672	150738433	-1	29	GTEx_v7_Adrenal_Gland:GTEx_v7_Artery_Tibial:GTEx_v7_Heart_Atrial_Appendage:GTEx_v7_Heart_Left_Ventricle	Aorta:Left_Ventricle	rs11585169
CTSK	1	150768684	150780799	-1	29	GTEx_v7_Heart_Atrial_Appendage	Left_Ventricle	rs11585169
ARNT	1	150782181	150849244	-1	29	GTEx_v7_Artery_Aorta:GTEx_v7_Artery_Tibial:GTEx_v7_Heart_Atrial_Appendage	NA	rs11585169
CERS2	1	150933059	150947479	-1	29	GTEx_v7_Artery_Aorta:GTEx_v7_Artery_Tibial	NA	rs11585169
TNFAIP8L2	1	151129105	151132225	1	0	NA	Left_Ventricle	rs11585169
SCNM1	1	151129140	151142773	1	0	NA	Left_Ventricle	rs11585169
LYSMD1	1	151132224	151138424	-1	0	NA	Left_Ventricle	rs11585169
TMOD4	1	151142462	151148760	-1	0	NA	Left_Ventricle	rs11585169
S100A1	1	153600402	153604513	1	1	GTEx_v7_Adrenal_Gland	NA	rs35479618
CREB3L4	1	153940010	153946839	1	2	GTEx_v7_Artery_Tibial	NA	rs13796
HAX1	1	154244987	154248351	1	0	NA	Left_Ventricle	rs76719272
SEMA4A	1	156117157	156147543	1	1	GTEx_v7_Artery_Tibial	NA	rs76719272
PBX1	1	164524821	164868533	1	0	NA	Aorta:Left_Ventricle:Right_Ventricle	rs2171690
LMX1A	1	165171104	165325952	-1	0	NA	Left_Ventricle	rs7524019
MGST3	1	165600098	165631033	1	0	NA	Left_Ventricle	rs7524019
POGK	1	166808681	166825581	1	0	NA	Left_Ventricle	rs7524019
GPA33	1	167022073	167059868	-1	0	NA	Aorta:Left_Ventricle	rs7524019
DUSP27	1	167063282	167098402	1	0	NA	Aorta:Left_Ventricle	rs7524019
POU2F1	1	167190066	167396582	1	0	NA	Left_Ventricle	rs7524019
CD247	1	167399877	167487847	-1	0	NA	Aorta:Left_Ventricle	rs7524019
CREG1	1	167498914	167523004	-1	0	NA	Left_Ventricle	rs7524019
SELE	1	169691781	169733846	-1	0	NA	Left_Ventricle	rs12405515
VAMP4	1	171669300	171711387	-1	0	NA	Left_Ventricle	rs12405515
METTL13	1	171750788	171783163	1	0	NA	Aorta:Left_Ventricle	rs12405515
DNM3	1	171810621	172387606	1	0	NA	Left_Ventricle	rs12405515
C1orf105	1	172389828	172437971	1	39	GTEx_v7_Adrenal_Gland	NA	rs12405515
SUCO	1	172501489	172580971	1	39	GTEx_v7_Adrenal_Gland	NA	rs12405515
TNFSF4	1	173152873	173176452	-1	0	NA	Left_Ventricle	rs12405515
PAPPA2	1	176432307	176814735	1	0	NA	Left_Ventricle	rs12118102
TOR1AIP2	1	179809102	179846938	-1	0	NA	Left_Ventricle	rs10913934
IFRG15	1	179833916	179834311	-1	0	NA	HUVEC	rs10913934
TOR1AIP1	1	179851177	179894135	1	0	NA	Left_Ventricle	rs10913934
QSOX1	1	180123969	180173165	1	2	GTEx_v7_Artery_Aorta:GTEx_v7_Artery_Coronary:GTEx_v7_Artery_Tibial	NA	rs10913934
ACBD6	1	180244515	180472089	-1	0	NA	Aorta:Left_Ventricle:Right_Ventricle	rs1043069
SHCBP1L	1	182869000	182922660	-1	0	NA	Aorta:Left_Ventricle:Right_Ventricle	rs41475048
LAMC1	1	182992595	183114727	1	1	GTEx_v7_Artery_Tibial	Aorta:Left_Ventricle	rs41475048
LAMC2	1	183155373	183214035	1	1	GTEx_v7_Artery_Aorta	NA	rs41475048
ARPC5	1	183592401	183604892	-1	0	NA	Left_Ventricle	rs4651224
RGL1	1	183605220	183897665	1	0	NA	Left_Ventricle	rs4651224
APOBEC4	1	183615541	183622451	-1	0	NA	Left_Ventricle	rs4651224
COLGALT2	1	183898796	184006863	-1	0	NA	Left_Ventricle	rs4651224
TSEN15	1	184020811	184043346	1	0	NA	Left_Ventricle	rs4651224
C1orf21	1	184356192	184598154	1	21	GTEx_v7_Artery_Aorta:GTEx_v7_Artery_Coronary:GTEx_v7_Artery_Tibial	Left_Ventricle:Right_Ventricle	rs41475048;rs4651224
RNF2	1	185014496	185071740	1	0	NA	Left_Ventricle	rs41475048
ZBTB41	1	197122810	197169672	-1	0	NA	Left_Ventricle	rs12042924
CRB1	1	197170592	197447585	1	0	NA	Left_Ventricle	rs12042924
PKP1	1	201252580	201302121	1	0	NA	Left_Ventricle	rs882624
PHLDA3	1	201434620	201438365	-1	0	NA	Aorta:Left_Ventricle	rs882624
CSRP1	1	201452658	201478584	-1	0	NA	Left_Ventricle	rs882624
NAV1	1	201592411	201796102	1	15	GTEx_v7_Heart_Atrial_Appendage:GTEx_v7_Heart_Left_Ventricle	Left_Ventricle:Right_Ventricle	rs882624
IPO9	1	201798269	201853422	1	0	NA	Aorta:Left_Ventricle:Right_Ventricle	rs882624
ADIPOR1	1	202909951	202927700	-1	0	NA	Left_Ventricle	rs4245739
CYB5R1	1	202930997	202936408	-1	0	NA	Left_Ventricle	rs4245739
ZC3H11A	1	203764782	203823252	1	0	NA	Left_Ventricle	rs4245739
ZBED6	1	203765437	203769686	1	0	NA	Left_Ventricle	rs4245739
SNRPE	1	203830731	203839678	1	0	NA	Left_Ventricle	rs4245739
ETNK2	1	204100190	204121307	-1	0	NA	Left_Ventricle	rs882624;rs4245739
REN	1	204123944	204135465	-1	0	NA	Left_Ventricle	rs882624;rs4245739
PPP1R15B	1	204372515	204380919	-1	0	NA	Left_Ventricle	rs4245739
NFASC	1	204797779	204991950	1	0	NA	Aorta:Left_Ventricle	rs4245739
TMEM81	1	205052258	205053645	-1	0	NA	Left_Ventricle:Right_Ventricle	rs4245739
NUCKS1	1	205681947	205719404	-1	0	NA	Left_Ventricle	rs2629665
SLC41A1	1	205758221	205782876	-1	0	NA	Left_Ventricle	rs2629665
PM20D1	1	205797150	205819260	-1	0	NA	Left_Ventricle	rs2629665
SLC26A9	1	205882176	205912588	-1	0	NA	Left_Ventricle	rs2629665
RASSF5	1	206680879	206762616	1	0	NA	Left_Ventricle	rs2629665
EIF2D	1	206744620	206785904	-1	0	NA	Left_Ventricle	rs2629665
DYRK3	1	206808881	206857764	1	0	NA	Left_Ventricle	rs2629665
MAPKAPK2	1	206858289	206907628	1	0	NA	Left_Ventricle	rs2629665
C1orf116	1	207191866	207206101	-1	0	NA	Aorta:Left_Ventricle	rs2629665
YOD1	1	207217194	207226325	-1	0	NA	Aorta:Left_Ventricle	rs2629665
PFKFB2	1	207222801	207254369	1	20	GTEx_v7_Artery_Tibial:GTEx_v7_Heart_Atrial_Appendage:GTEx_v7_Heart_Left_Ventricle	Aorta:Left_Ventricle	rs2629665
C4BPB	1	207262187	207273338	1	0	NA	Aorta:Left_Ventricle	rs2629665
C4BPA	1	207277607	207318317	1	0	NA	Aorta:Left_Ventricle	rs2629665
CD55	1	207494853	207534311	1	0	NA	Aorta:Left_Ventricle	rs2629665;rs12731740
CR2	1	207627575	207663240	1	0	NA	Aorta:Left_Ventricle	rs2629665
CR1	1	207669492	207813992	1	0	NA	Left_Ventricle	rs2629665
CD34	1	208057594	208084747	-1	0	NA	Aorta:Left_Ventricle:Right_Ventricle	rs12731740
PLXNA2	1	208195587	208417665	-1	0	NA	Left_Ventricle	rs12731740
G0S2	1	209848765	209849733	1	0	NA	Left_Ventricle	rs12731740
HSD11B1	1	209859510	209908295	1	0	NA	Left_Ventricle	rs12731740
TRAF3IP3	1	209929377	209955668	1	0	NA	Left_Ventricle	rs7555285
C1orf74	1	209955661	209957904	-1	0	NA	Left_Ventricle	rs7555285
IRF6	1	209959036	209979465	-1	0	NA	Left_Ventricle	rs7555285
DIEXF	1	210001352	210030910	1	13	GTEx_v7_Artery_Tibial	Left_Ventricle	rs7555285
USH2A	1	215796236	216596738	-1	0	NA	Left_Ventricle	rs12408022
RRP15	1	218458629	218511325	1	7	GTEx_v7_Adrenal_Gland:GTEx_v7_Artery_Aorta:GTEx_v7_Artery_Tibial	Left_Ventricle	rs2820443;rs35981664
TGFB2	1	218519577	218617961	1	0	NA	Aorta:Left_Ventricle:Right_Ventricle	rs2820443
C1orf143	1	218683438	218699320	1	0	NA	Left_Ventricle	rs35981664;rs2820443
LYPLAL1	1	219347186	219386207	1	0	NA	Aorta:Left_Ventricle	rs35981664;rs2820443
MARC1	1	220960101	220987735	1	0	NA	Right_Ventricle	rs9431431
HLX	1	221051699	221058401	1	0	NA	Left_Ventricle	rs9431431
HHIPL2	1	222695602	222721445	-1	0	NA	Left_Ventricle	rs9431431
TAF1A	1	222731244	222763275	-1	0	NA	Left_Ventricle	rs9431431
MIA3	1	222791428	222841354	1	0	NA	Left_Ventricle	rs9431431
C1orf95	1	226736501	226796915	1	0	NA	Left_Ventricle	rs10916082
PSEN2	1	227057885	227083806	1	0	NA	Left_Ventricle	rs10916082
ADCK3	1	227085237	227175246	1	0	NA	Left_Ventricle	rs10916082
CDC42BPA	1	227177566	227506175	-1	0	NA	Aorta:Left_Ventricle:Right_Ventricle	rs10916082
MRPL55	1	228294380	228297013	-1	16	GTEx_v7_Artery_Tibial	NA	rs2760061
RNF187	1	228674762	228683467	1	1	GTEx_v7_Heart_Left_Ventricle	NA	rs2760061
C1orf131	1	231359509	231376933	-1	0	NA	Left_Ventricle	rs2004776
GNPAT	1	231376953	231413719	1	0	NA	Left_Ventricle	rs2004776
SDCCAG8	1	243419320	243663394	1	24	GTEx_v7_Artery_Aorta:GTEx_v7_Artery_Coronary:GTEx_v7_Artery_Tibial:GTEx_v7_Heart_Atrial_Appendage	NA	rs953492
ZBTB18	1	244214585	244220778	1	0	NA	Left_Ventricle	rs953492
ADSS	1	244571796	244615436	-1	0	NA	Left_Ventricle	rs953492
C1orf101	1	244617679	244804479	1	0	NA	Left_Ventricle	rs953492
ASAP2	2	9346894	9545812	1	35	GTEx_v7_Artery_Aorta:GTEx_v7_Artery_Tibial	NA	rs2175337
RDH14	2	18735989	18741946	-1	0	NA	Left_Ventricle	rs1344653
NT5C1B-RDH14	2	18736811	18770830	-1	0	NA	Left_Ventricle	rs1344653
NT5C1B	2	18737050	18770838	-1	0	NA	Left_Ventricle	rs1344653
PUM2	2	20448452	20551995	-1	0	NA	Left_Ventricle	rs2289081
RHOB	2	20646835	20649200	1	0	NA	Left_Ventricle	rs2289081
C2orf43	2	20883788	21022882	-1	5	GTEx_v7_Adrenal_Gland:GTEx_v7_Artery_Aorta:GTEx_v7_Artery_Coronary:GTEx_v7_Artery_Tibial:GTEx_v7_Heart_Atrial_Appendage:GTEx_v7_Heart_Left_Ventricle	NA	rs2289081
APOB	2	21224301	21266945	-1	20	GTEx_v7_Heart_Left_Ventricle	Aorta:Left_Ventricle	rs2289081;rs66774912
TDRD15	2	21346789	21366144	1	0	NA	Left_Ventricle	rs66774912
UBXN2A	2	24150155	24227779	1	5	GTEx_v7_Adrenal_Gland:GTEx_v7_Artery_Aorta:GTEx_v7_Artery_Tibial	NA	rs10779936
FKBP1B	2	24272571	24286551	1	5	GTEx_v7_Artery_Tibial	NA	rs10779936
FAM228B	2	24299396	24392509	1	5	GTEx_v7_Adrenal_Gland:GTEx_v7_Artery_Aorta:GTEx_v7_Artery_Tibial:GTEx_v7_Heart_Atrial_Appendage:GTEx_v7_Heart_Left_Ventricle	NA	rs10779936
TP53I3	2	24300303	24308731	-1	1	GTEx_v7_Artery_Aorta	NA	rs10779936
FAM228A	2	24397938	24423718	1	5	GTEx_v7_Artery_Aorta:GTEx_v7_Artery_Tibial:GTEx_v7_Heart_Atrial_Appendage:GTEx_v7_Heart_Left_Ventricle	NA	rs10779936
ITSN2	2	24425733	24583583	-1	0	NA	Left_Ventricle	rs55701159
NCOA1	2	24714783	24993571	1	0	NA	Left_Ventricle	rs55701159
DNAJC27	2	25166505	25194963	-1	0	NA	Left_Ventricle	rs55701159
EFR3B	2	25264999	25378243	1	0	NA	Left_Ventricle	rs55701159
POMC	2	25383722	25391772	-1	0	NA	Left_Ventricle	rs55701159
KCNK3	2	26915619	26956288	1	2	GTEx_v7_Adrenal_Gland:GTEx_v7_Heart_Atrial_Appendage	NA	rs1275988
GTF3C2	2	27548716	27579868	-1	0	NA	Left_Ventricle	rs7562
EIF2B4	2	27587219	27593353	-1	0	NA	Left_Ventricle	rs7562
SNX17	2	27593389	27599995	1	34	GTEx_v7_Heart_Atrial_Appendage:GTEx_v7_Heart_Left_Ventricle	Left_Ventricle	rs7562;rs9678851
NRBP1	2	27650657	27665126	1	3	GTEx_v7_Artery_Tibial	NA	rs9678851
IFT172	2	27667238	27712656	-1	0	NA	Left_Ventricle	rs9678851;rs7562
FNDC4	2	27714750	27718112	-1	0	NA	Left_Ventricle	rs9678851;rs7562
GCKR	2	27719709	27746554	1	0	NA	Left_Ventricle	rs9678851;rs7562
CCDC121	2	27848506	27851879	-1	30	GTEx_v7_Artery_Tibial	Left_Ventricle	rs7562;rs9678851
GPN1	2	27851114	27874375	1	35	GTEx_v7_Heart_Left_Ventricle	Left_Ventricle	rs7562;rs9678851
SLC4A1AP	2	27886338	27917840	1	1	GTEx_v7_Artery_Aorta	NA	rs9678851
AC074091.13	2	27928653	27938599	-1	0	NA	Aorta:Left_Ventricle:Right_Ventricle	rs7562
MRPL33	2	27994584	28210954	1	0	NA	Aorta:Left_Ventricle:Right_Ventricle	rs7562
RBKS	2	28004231	28113965	-1	0	NA	Left_Ventricle:Right_Ventricle	rs7562
BRE	2	28112808	28561768	1	0	NA	Left_Ventricle:Right_Ventricle	rs7562
FOSL2	2	28615315	28640179	1	0	NA	Aorta:Left_Ventricle:Right_Ventricle	rs9678851
PLB1	2	28680012	28866654	1	0	NA	Left_Ventricle	rs9678851
ALK	2	29415640	30144432	-1	0	NA	Left_Ventricle	rs9678851
SULT6B1	2	37394963	37423741	-1	0	NA	Left_Ventricle	rs2707238
CEBPZ-AS1	2	37423631	37443336	1	0	NA	Left_Ventricle	rs2707238
CEBPZ	2	37428755	37458856	-1	0	NA	Left_Ventricle	rs13420463;rs2707238
NDUFAF7	2	37458774	37480546	1	0	NA	Left_Ventricle	rs13420463;rs2707238
PRKD3	2	37477645	37551951	-1	7	GTEx_v7_Artery_Aorta:GTEx_v7_Artery_Tibial	Aorta:Left_Ventricle:Right_Ventricle	rs13420463;rs2707238
QPCT	2	37571717	37600465	1	0	NA	Left_Ventricle	rs13420463
RMDN2	2	38150330	38294285	1	0	NA	Aorta:Left_Ventricle	rs13420463
CYP1B1	2	38294116	38337044	-1	0	NA	Left_Ventricle	rs13420463
EML4	2	42396490	42559688	1	0	NA	Aorta	rs11681462
OXER1	2	42989642	42991401	-1	10	GTEx_v7_Artery_Aorta	Left_Ventricle	rs35590893;rs11681462
HAAO	2	42994229	43019733	-1	0	NA	Left_Ventricle	rs35590893
THADA	2	43393800	43823185	-1	0	NA	Aorta:Left_Ventricle	rs76326501;rs35590893
ZFP36L2	2	43449541	43453748	-1	0	NA	HUVEC:Adrenal:Aorta:Left_Ventricle:Right_Ventricle	rs76326501;rs35590893
EPAS1	2	46520806	46613836	1	0	NA	Left_Ventricle	rs11690961
TMEM247	2	46656329	46711564	1	0	NA	Left_Ventricle	rs11690961
PIGF	2	46808076	46844258	-1	0	NA	Left_Ventricle	rs11690961
CRIPT	2	46843555	46852881	1	0	NA	Left_Ventricle	rs11690961
PSME4	2	54091204	54197977	-1	0	NA	Left_Ventricle	rs2920899
ACYP2	2	54197975	54532437	1	0	NA	Left_Ventricle	rs2920899
RTN4	2	55199325	55339757	-1	1	GTEx_v7_Artery_Aorta:GTEx_v7_Artery_Tibial	NA	rs2920899
CLHC1	2	55401927	55459699	-1	0	NA	Left_Ventricle	rs2920899
RPS27A	2	55459039	55462989	1	0	NA	Left_Ventricle	rs2920899
EFEMP1	2	56093102	56151274	-1	0	NA	Left_Ventricle	rs1975487
VRK2	2	58134786	58387055	1	0	NA	Left_Ventricle	rs925484
BCL11A	2	60678302	60780702	-1	0	NA	Left_Ventricle	rs6730325;rs72816333;rs925484
PUS10	2	61167357	61245394	-1	0	NA	Left_Ventricle	rs13014371
PEX13	2	61244360	61279125	1	0	NA	Left_Ventricle	rs13014371
KIAA1841	2	61293006	61391960	1	0	NA	Left_Ventricle	rs13014371
AHSA2	2	61404553	61418338	1	152	GTEx_v7_Artery_Aorta:GTEx_v7_Artery_Tibial:GTEx_v7_Heart_Atrial_Appendage	Left_Ventricle	rs7608483;rs13014371
USP34	2	61414598	61697904	-1	0	NA	Left_Ventricle	rs7608483;rs13014371
FAM161A	2	62051989	62081278	-1	0	NA	Left_Ventricle	rs7608483
CCT4	2	62095224	62115939	-1	0	NA	Left_Ventricle	rs7608483
COMMD1	2	62115859	62374382	1	0	NA	Left_Ventricle	rs7608483
TMEM17	2	62727356	62739029	-1	0	NA	Left_Ventricle	rs13014371
WDPCP	2	63348518	64054977	-1	0	NA	Aorta:Left_Ventricle:Right_Ventricle	rs7608483;rs13014371
MDH1	2	63815743	63834331	1	0	NA	Left_Ventricle	rs13014371
UGP2	2	64068074	64118696	1	22	GTEx_v7_Artery_Tibial	Aorta:Left_Ventricle:Right_Ventricle	rs7608483;rs13014371
PELI1	2	64319786	64371588	-1	0	NA	Aorta:Left_Ventricle	rs13014371
LGALSL	2	64681103	64688515	1	0	NA	Aorta:Left_Ventricle:Right_Ventricle	rs13014371
AFTPH	2	64751465	64820139	1	0	NA	Aorta:Left_Ventricle:Right_Ventricle	rs13014371;rs74181299
SERTAD2	2	64858755	64978139	-1	0	NA	Left_Ventricle	rs13014371
SLC1A4	2	65215611	65250999	1	0	NA	Left_Ventricle	rs13014371
CEP68	2	65283500	65314138	1	26	GTEx_v7_Adrenal_Gland:GTEx_v7_Artery_Aorta:GTEx_v7_Artery_Coronary:GTEx_v7_Artery_Tibial:GTEx_v7_Heart_Atrial_Appendage:GTEx_v7_Heart_Left_Ventricle	Left_Ventricle	rs74181299
RAB1A	2	65297835	65357240	-1	14	GTEx_v7_Artery_Tibial	Left_Ventricle	rs74181299
ACTR2	2	65454887	65498387	1	0	NA	Left_Ventricle	rs74181299
SPRED2	2	65537985	65659771	-1	0	NA	Left_Ventricle	rs74181299
MEIS1	2	66660584	66801001	1	0	NA	Aorta:Left_Ventricle	rs2300481
ETAA1	2	67624451	67637677	1	0	NA	Aorta:Left_Ventricle	rs74181299;rs2300481
C1D	2	68268262	68338080	-1	0	NA	Aorta:Left_Ventricle:Right_Ventricle	rs6731373
WDR92	2	68350068	68384692	-1	1	GTEx_v7_Artery_Aorta:GTEx_v7_Artery_Tibial	Left_Ventricle	rs6731373
PNO1	2	68384976	68403370	1	1	GTEx_v7_Adrenal_Gland	Left_Ventricle	rs6731373
PPP3R1	2	68405989	68483369	-1	1	GTEx_v7_Artery_Tibial	Left_Ventricle	rs2300481;rs6731373
FBXO48	2	68686551	68694390	-1	0	NA	Aorta:Left_Ventricle	rs12052761
APLF	2	68694693	68858004	1	0	NA	Aorta:Left_Ventricle	rs12052761
PROKR1	2	68870721	68882708	1	0	NA	Left_Ventricle	rs2631669
MCEE	2	71336814	71357369	-1	0	NA	Left_Ventricle	rs10193543
MPHOSPH10	2	71357444	71377231	1	0	NA	Left_Ventricle	rs10193543
PAIP2B	2	71409869	71454213	-1	0	NA	Left_Ventricle:Right_Ventricle	rs3771371
ZNF638	2	71503691	71662199	1	71	GTEx_v7_Artery_Aorta:GTEx_v7_Artery_Coronary:GTEx_v7_Artery_Tibial	NA	rs3771371
CYP26B1	2	72356367	72375167	-1	0	NA	Left_Ventricle	rs10193543
EXOC6B	2	72403113	73053170	-1	0	NA	Left_Ventricle	rs3771371
TCF7L1	2	85360533	85537511	1	7	GTEx_v7_Artery_Aorta:GTEx_v7_Artery_Tibial	HUVEC	rs11689667
ST3GAL5	2	86066267	86116137	-1	0	NA	Left_Ventricle	rs72847885
POLR1A	2	86247339	86333278	-1	15	GTEx_v7_Artery_Tibial	NA	rs72847885
IMMT	2	86371055	86422893	-1	30	GTEx_v7_Artery_Aorta:GTEx_v7_Artery_Tibial	NA	rs72847885
MRPL35	2	86426478	86440917	1	30	GTEx_v7_Adrenal_Gland:GTEx_v7_Artery_Aorta:GTEx_v7_Heart_Atrial_Appendage:GTEx_v7_Heart_Left_Ventricle	NA	rs72847885
KDM3A	2	86667770	86719839	1	0	NA	Left_Ventricle	rs72847885
RNF103	2	86830516	86850989	-1	0	NA	Left_Ventricle	rs72847885
ZNF514	2	95813075	95831158	-1	52	GTEx_v7_Artery_Aorta:GTEx_v7_Artery_Tibial:GTEx_v7_Heart_Atrial_Appendage	NA	rs2579519
ANKRD36C	2	96514587	96657541	-1	83	GTEx_v7_Artery_Tibial:GTEx_v7_Heart_Atrial_Appendage	NA	rs2579519
GPAT2	2	96687694	96705199	-1	83	GTEx_v7_Artery_Tibial:GTEx_v7_Heart_Left_Ventricle	NA	rs2579519
ADRA2B	2	96778707	96781984	-1	77	GTEx_v7_Heart_Left_Ventricle	NA	rs2579519
TMEM127	2	96914254	96931732	-1	55	GTEx_v7_Artery_Tibial	Left_Ventricle	rs2579519
CIAO1	2	96931870	96939087	1	83	GTEx_v7_Adrenal_Gland:GTEx_v7_Artery_Tibial:GTEx_v7_Heart_Atrial_Appendage	Left_Ventricle	rs2579519
ITPRIPL1	2	96991069	96994091	1	11	GTEx_v7_Heart_Atrial_Appendage	NA	rs2579519
ANKRD36	2	97779233	97930258	1	3	GTEx_v7_Heart_Left_Ventricle	NA	rs4851462
ACTR1B	2	98272431	98280570	-1	92	GTEx_v7_Artery_Aorta:GTEx_v7_Artery_Tibial	NA	rs4851462
ZAP70	2	98330023	98356325	1	38	GTEx_v7_Artery_Tibial	NA	rs4851462
TMEM131	2	98372799	98612388	-1	18	GTEx_v7_Artery_Tibial	Aorta:Left_Ventricle:Right_Ventricle	rs4851462
VWA3B	2	98703579	98929762	1	0	NA	Left_Ventricle	rs4851462
CNGA3	2	98962618	99015064	1	0	NA	Aorta:Left_Ventricle:Right_Ventricle	rs4851462
INPP4A	2	99061317	99210853	1	0	NA	Left_Ventricle	rs4851462
COA5	2	99215773	99224978	-1	0	NA	Left_Ventricle	rs4851462
UNC50	2	99225042	99234978	1	0	NA	Left_Ventricle	rs4851462
MGAT4A	2	99235569	99347589	-1	0	NA	Left_Ventricle	rs4851462
TGFBRAP1	2	105880871	105946491	-1	53	GTEx_v7_Artery_Tibial	NA	rs150194832
FHL2	2	105974169	106054970	-1	55	GTEx_v7_Artery_Aorta:GTEx_v7_Artery_Tibial	NA	rs150194832
SULT1C2	2	108905095	108926371	1	13	GTEx_v7_Artery_Aorta:GTEx_v7_Artery_Coronary:GTEx_v7_Artery_Tibial	NA	rs6722745
ANAPC1	2	112523848	112642267	-1	0	NA	Left_Ventricle	rs28377357
MERTK	2	112656056	112787138	1	0	NA	Left_Ventricle	rs28377357
TMEM87B	2	112812800	112876895	1	74	GTEx_v7_Artery_Tibial:GTEx_v7_Heart_Atrial_Appendage:GTEx_v7_Heart_Left_Ventricle	Left_Ventricle	rs28377357
FBLN7	2	112895962	112945791	1	46	GTEx_v7_Artery_Tibial	NA	rs28377357
RGPD8	2	113127669	113192065	-1	35	GTEx_v7_Heart_Atrial_Appendage	NA	rs28377357
PSD4	2	113914902	113966973	1	0	NA	Left_Ventricle	rs62158170
PTPN4	2	120517207	120741394	1	0	NA	Left_Ventricle	rs10864859
AC114783.1	2	127656472	127659673	1	0	NA	Left_Ventricle	rs13001283
TMEM163	2	135213330	135476570	-1	57	GTEx_v7_Artery_Coronary:GTEx_v7_Heart_Atrial_Appendage	NA	rs4954192
CCNT2	2	135675805	135716912	1	92	GTEx_v7_Artery_Aorta:GTEx_v7_Artery_Tibial:GTEx_v7_Heart_Atrial_Appendage:GTEx_v7_Heart_Left_Ventricle	NA	rs4954192
UBXN4	2	136499189	136542625	1	0	NA	Left_Ventricle	rs4954192
MCM6	2	136597196	136633996	-1	15	GTEx_v7_Artery_Aorta	NA	rs4954192
THSD7B	2	137523115	138435287	1	0	NA	Left_Ventricle	rs72844590
NXPH2	2	139428342	139537918	-1	0	NA	Left_Ventricle	rs72844590
KYNU	2	143635067	143799890	1	0	NA	Left_Ventricle	rs34570306
GTDC1	2	144695635	145090135	-1	0	NA	Left_Ventricle	rs34570306
ZEB2	2	145141648	145282147	-1	0	NA	Left_Ventricle	rs1438896;rs34570306;rs62169544
ACVR2A	2	148602086	148688393	1	183	GTEx_v7_Adrenal_Gland:GTEx_v7_Artery_Aorta:GTEx_v7_Artery_Coronary:GTEx_v7_Artery_Tibial:GTEx_v7_Heart_Atrial_Appendage:GTEx_v7_Heart_Left_Ventricle	Left_Ventricle	rs12990959
ORC4	2	148687968	148779147	-1	0	NA	Aorta	rs12990959
MBD5	2	148778580	149275805	1	0	NA	Aorta	rs12990959
EPC2	2	149402009	149545130	1	0	NA	Left_Ventricle	rs12990959
KIF5C	2	149632819	149883273	1	0	NA	Left_Ventricle	rs12990959
LYPD6	2	150186499	150330662	1	0	NA	Aorta:Left_Ventricle	rs12990959
STAM2	2	152973315	153032506	-1	0	NA	Left_Ventricle	rs3175
FMNL2	2	153191751	153506348	1	0	NA	Left_Ventricle	rs3175
ARL6IP6	2	153574407	153617767	1	24	GTEx_v7_Artery_Tibial	NA	rs3175
RPRM	2	154333852	154335322	-1	0	NA	Left_Ventricle	rs3175
SLC4A10	2	162280843	162841792	1	0	NA	Left_Ventricle	rs55732192
DPP4	2	162848751	162931052	-1	0	NA	Left_Ventricle	rs55732192
GCG	2	162999392	163008914	-1	0	NA	Aorta:Left_Ventricle	rs55732192
FIGN	2	164449906	164592522	-1	26	GTEx_v7_Artery_Aorta	NA	rs13002573
SCN3A	2	165944032	166060577	-1	0	NA	Left_Ventricle	rs6712203;rs2390258
SCN2A	2	166095912	166248818	1	35	GTEx_v7_Artery_Aorta:GTEx_v7_Artery_Tibial	NA	rs2390258
GALNT3	2	166604101	166651192	-1	0	NA	Aorta:Left_Ventricle	rs2390258
TTC21B	2	166713985	166810353	-1	0	NA	Left_Ventricle	rs2390258
SCN7A	2	167260083	167350757	-1	0	NA	Left_Ventricle	rs560887
CERS6	2	169312372	169631644	1	0	NA	Left_Ventricle	rs560887
NOSTRIN	2	169643049	169722024	1	0	NA	Left_Ventricle	rs560887
METTL8	2	172173919	172291312	-1	0	NA	Aorta	rs151054210
DCAF17	2	172290727	172341562	1	0	NA	Aorta	rs151054210
CYBRD1	2	172378757	172414643	1	11	GTEx_v7_Adrenal_Gland:GTEx_v7_Artery_Aorta:GTEx_v7_Artery_Coronary:GTEx_v7_Artery_Tibial:GTEx_v7_Heart_Atrial_Appendage:GTEx_v7_Heart_Left_Ventricle	NA	rs151054210
DYNC1I2	2	172543919	172604930	1	0	NA	Left_Ventricle	rs72914576
DLX1	2	172949468	172954405	1	0	NA	Left_Ventricle	rs151054210
RAPGEF4	2	173600002	173917621	1	0	NA	Left_Ventricle	rs11694601
MLTK	2	173940163	174132738	1	0	NA	Left_Ventricle	rs6758859
CDCA7	2	174219548	174233725	1	0	NA	Left_Ventricle	rs11694601
OLA1	2	174937175	175113426	-1	0	NA	Left_Ventricle	rs6758859;rs11694601
CIR1	2	175212750	175260443	-1	0	NA	Left_Ventricle	rs6758859
SCRN3	2	175260458	175294303	1	0	NA	Left_Ventricle	rs6758859
GPR155	2	175296966	175351822	-1	0	NA	Left_Ventricle	rs72914576
WIPF1	2	175424300	175547644	-1	1	GTEx_v7_Heart_Atrial_Appendage:GTEx_v7_Heart_Left_Ventricle	NA	rs72914576
HOXD12	2	176964458	176966408	1	0	NA	Left_Ventricle	rs60148403
HOXD11	2	176968944	176974722	1	0	NA	Left_Ventricle	rs60148403
HOXD10	2	176973518	176984670	1	0	NA	Left_Ventricle	rs60148403
HOXD9	2	176987088	176989853	1	0	NA	HUVEC:Left_Ventricle	rs60148403
HOXD8	2	176994422	176997423	1	0	NA	HUVEC:Left_Ventricle	rs60148403
HOXD1	2	177053307	177055688	1	0	NA	Left_Ventricle	rs60148403;rs1837164
MTX2	2	177134123	177202753	1	0	NA	Left_Ventricle	rs60148403
NFE2L2	2	178092323	178257425	-1	0	NA	Left_Ventricle	rs60148403
AGPS	2	178257372	178408564	1	0	NA	Left_Ventricle	rs60148403
TTC30A	2	178477720	178483694	-1	0	NA	Left_Ventricle	rs60148403
PDE11A	2	178487980	178973066	-1	0	NA	Left_Ventricle	rs1837164
RBM45	2	178977151	179003738	1	0	NA	Left_Ventricle	rs1837164
FKBP7	2	179328391	179343327	-1	4	GTEx_v7_Artery_Aorta:GTEx_v7_Artery_Tibial	NA	rs79146658
TTN	2	179390716	179695529	-1	0	NA	Aorta:Left_Ventricle:Right_Ventricle	rs79146658
CCDC141	2	179694484	179914813	-1	0	NA	Left_Ventricle	rs79146658
ZNF385B	2	180306709	180726232	-1	9	GTEx_v7_Adrenal_Gland:GTEx_v7_Artery_Tibial	NA	rs1486236
CWC22	2	180809603	180871840	-1	0	NA	Aorta	rs10184839
ITGA4	2	182321929	182400914	1	0	NA	Aorta:Left_Ventricle:Right_Ventricle	rs10184839
CERKL	2	182401403	182545392	-1	0	NA	Aorta:Left_Ventricle	rs10184839
NEUROD1	2	182537815	182545603	-1	0	NA	Aorta:Left_Ventricle	rs10184839
SSFA2	2	182756560	182795465	1	0	NA	Left_Ventricle	rs10184839
PPP1R1C	2	182818968	182996125	1	0	NA	Left_Ventricle	rs10184839
CALCRL	2	188207856	188313187	-1	6	GTEx_v7_Artery_Tibial	NA	rs28558491
COL3A1	2	189839046	189877472	1	0	NA	Aorta	rs11901929
WDR75	2	190306159	190340291	1	0	NA	Left_Ventricle	rs11901929
MSTN	2	190920423	190927455	-1	4	GTEx_v7_Artery_Tibial	Left_Ventricle	rs7592578
HIBCH	2	191054461	191208919	-1	43	GTEx_v7_Adrenal_Gland:GTEx_v7_Heart_Atrial_Appendage	Left_Ventricle	rs7592578
INPP1	2	191208196	191236391	1	12	GTEx_v7_Artery_Coronary:GTEx_v7_Artery_Tibial	Left_Ventricle	rs7592578
MFSD6	2	191273081	191373931	1	45	GTEx_v7_Artery_Aorta:GTEx_v7_Artery_Coronary:GTEx_v7_Artery_Tibial	Left_Ventricle	rs7592578
TMEM194B	2	191369068	191399448	-1	0	NA	Aorta:Left_Ventricle	rs7592578
NAB1	2	191511472	191557492	1	13	GTEx_v7_Artery_Aorta	Aorta:Left_Ventricle:Right_Ventricle	rs7592578
GLS	2	191745553	191830278	1	0	NA	Aorta:Left_Ventricle	rs7592578
NABP1	2	192542794	192561385	1	0	NA	Left_Ventricle	rs7592578
SPATS2L	2	201170604	201346986	1	10	GTEx_v7_Heart_Atrial_Appendage	NA	rs296797
SUMO1	2	203070903	203103331	-1	0	NA	Left_Ventricle	rs1469760
ICA1L	2	203640690	203736708	-1	1	GTEx_v7_Artery_Tibial	NA	rs1469760
CARF	2	203776937	203851786	1	74	GTEx_v7_Artery_Aorta:GTEx_v7_Artery_Tibial:GTEx_v7_Heart_Atrial_Appendage	Left_Ventricle	rs1469760
NBEAL1	2	203879602	204091101	1	19	GTEx_v7_Artery_Tibial	NA	rs1469760
RAPH1	2	204259068	204400133	-1	0	NA	Left_Ventricle	rs1469760
CD28	2	204571198	204603635	1	0	NA	Left_Ventricle	rs1469760
CTLA4	2	204732509	204738683	1	0	NA	Aorta:Left_Ventricle	rs1469760
ICOS	2	204801471	204826300	1	0	NA	Left_Ventricle	rs1469760
NRP2	2	206546714	206662857	1	0	NA	Left_Ventricle	rs2162003
KLF7	2	207938861	208031991	-1	0	NA	Aorta:Left_Ventricle:Right_Ventricle	rs1263671
FZD5	2	208627310	208634287	-1	0	NA	Left_Ventricle	rs1263671
ERBB4	2	212240446	213403565	-1	0	NA	Left_Ventricle	rs1047891
RPL37A	2	217362912	217443903	1	0	NA	Left_Ventricle	rs1063281
IGFBP2	2	217497551	217529159	1	0	NA	Left_Ventricle	rs1063281
IGFBP5	2	217536828	217560248	-1	0	NA	Left_Ventricle	rs1063281
DIRC3	2	218148742	218621316	-1	9	GTEx_v7_Artery_Tibial	Left_Ventricle	rs4674114;rs1063281
TNS1	2	218664512	218867718	-1	0	NA	HUVEC:Left_Ventricle	rs1063281
RUFY4	2	218899683	218955304	1	0	NA	Left_Ventricle	rs1063281
ARPC2	2	219081817	219119079	1	0	NA	Left_Ventricle	rs1996992
USP37	2	219314974	219433084	-1	0	NA	Left_Ventricle	rs1996992
RQCD1	2	219433303	219461803	1	0	NA	Left_Ventricle	rs1996992
EPHA4	2	222282747	222438922	-1	0	NA	Left_Ventricle	rs1996992
IRS1	2	227596033	227664475	-1	0	NA	Aorta:Left_Ventricle:Right_Ventricle	rs2972146
RHBDD1	2	227700297	227863931	1	0	NA	Aorta:Left_Ventricle	rs2972146
TRIP12	2	230628554	230787955	-1	34	GTEx_v7_Artery_Tibial	NA	rs1044822
FBXO36	2	230787018	230877825	1	6	GTEx_v7_Artery_Aorta	NA	rs1044822
COL6A3	2	238232646	238323018	-1	0	NA	Left_Ventricle	rs12052878
HDAC4	2	239969864	240323348	-1	0	NA	Left_Ventricle	rs4507125
AC062017.1	2	240323130	240324058	1	0	NA	Left_Ventricle	rs4507125
NDUFA10	2	240831867	240964819	-1	0	NA	Left_Ventricle	rs4507125
OR6B2	2	240968841	240969906	-1	0	NA	Left_Ventricle	rs4507125
PRR21	2	240981230	240982399	-1	0	NA	Left_Ventricle	rs4507125
OR6B3	2	240984494	240985489	-1	0	NA	Left_Ventricle	rs4507125
MYEOV2	2	241065980	241076224	-1	0	NA	Left_Ventricle	rs4507125
FARP2	2	242295658	242434256	1	0	NA	HUVEC	rs139354822
ATG7	3	11313995	11599139	1	2	GTEx_v7_Artery_Aorta	NA	rs347591
KAT2B	3	20081515	20195896	1	4	GTEx_v7_Artery_Tibial	NA	rs189267552
SGOL1	3	20202085	20227784	-1	0	NA	Left_Ventricle	rs189267552
NEK10	3	27151576	27410951	-1	129	GTEx_v7_Heart_Atrial_Appendage:GTEx_v7_Heart_Left_Ventricle	NA	rs13082711
RBMS3	3	29322473	30051886	1	0	NA	Aorta:Left_Ventricle	rs72851229
TGFBR2	3	30647994	30735634	1	0	NA	Left_Ventricle	rs72851229;rs12638085
DCLK3	3	36753913	36781352	-1	0	NA	Left_Ventricle	rs4678915
LRRFIP2	3	37094117	37225180	-1	8	GTEx_v7_Artery_Aorta:GTEx_v7_Artery_Tibial	NA	rs4678915
SCN5A	3	38589548	38691164	-1	0	NA	Aorta:Left_Ventricle	rs6801957
EIF1B	3	40351175	40353915	1	0	NA	Aorta:Left_Ventricle:Right_Ventricle	rs3774372
ENTPD3	3	40428647	40470110	1	0	NA	Aorta:Left_Ventricle	rs3774372
RPL14	3	40498783	40503861	1	0	NA	Left_Ventricle	rs3774372
ZNF619	3	40518604	40531727	1	0	NA	Left_Ventricle	rs3774372
ZNF620	3	40547483	40560227	1	0	NA	Left_Ventricle	rs3774372
ZNF621	3	40566369	40616176	1	0	NA	Aorta:Left_Ventricle:Right_Ventricle	rs3774372
CTNNB1	3	41236328	41301587	1	2	GTEx_v7_Adrenal_Gland	Left_Ventricle	rs3774372;rs6788984
ULK4	3	41288090	42003922	-1	669	GTEx_v7_Adrenal_Gland:GTEx_v7_Artery_Aorta:GTEx_v7_Artery_Coronary:GTEx_v7_Artery_Tibial:GTEx_v7_Heart_Left_Ventricle	NA	rs3774372
LYZL4	3	42438570	42452092	-1	0	NA	Left_Ventricle	rs3774372
VIPR1	3	42530791	42579059	1	0	NA	Left_Ventricle	rs3774372
TOPAZ1	3	44283378	44373590	1	0	NA	Left_Ventricle	rs141979279
TCAIM	3	44379611	44450943	1	0	NA	Left_Ventricle	rs141979279
ZKSCAN7	3	44596685	44624975	1	0	NA	Left_Ventricle	rs141979279
ZNF35	3	44690219	44702283	1	0	NA	Left_Ventricle	rs141979279
ALS2CL	3	46710487	46735194	-1	11	GTEx_v7_Artery_Aorta:GTEx_v7_Artery_Tibial	NA	rs113134141
PRSS50	3	46753605	46854064	-1	7	GTEx_v7_Heart_Left_Ventricle	NA	rs113134141
PRSS46	3	46761073	46777919	-1	7	GTEx_v7_Heart_Left_Ventricle	NA	rs113134141
PRSS45	3	46783582	46854048	-1	11	GTEx_v7_Adrenal_Gland:GTEx_v7_Artery_Aorta:GTEx_v7_Artery_Tibial	NA	rs113134141
PRSS42	3	46871032	46875585	-1	12	GTEx_v7_Heart_Left_Ventricle	NA	rs113134141
ELP6	3	47537130	47555251	-1	0	NA	HUVEC	rs319690
CSPG5	3	47603729	47622282	-1	201	GTEx_v7_Adrenal_Gland:GTEx_v7_Artery_Aorta	NA	rs319690
DHX30	3	47844399	47891685	1	0	NA	Aorta:Left_Ventricle	rs319690
CDC25A	3	48198636	48229892	-1	321	GTEx_v7_Adrenal_Gland:GTEx_v7_Artery_Aorta:GTEx_v7_Artery_Coronary:GTEx_v7_Artery_Tibial:GTEx_v7_Heart_Atrial_Appendage:GTEx_v7_Heart_Left_Ventricle	NA	rs319690;rs6797587
ZNF589	3	48282590	48340743	1	321	GTEx_v7_Adrenal_Gland:GTEx_v7_Artery_Aorta:GTEx_v7_Artery_Coronary:GTEx_v7_Artery_Tibial:GTEx_v7_Heart_Atrial_Appendage:GTEx_v7_Heart_Left_Ventricle	Left_Ventricle	rs319690;rs6797587
NME6	3	48334754	48343175	-1	320	GTEx_v7_Adrenal_Gland:GTEx_v7_Artery_Aorta:GTEx_v7_Artery_Tibial:GTEx_v7_Heart_Atrial_Appendage:GTEx_v7_Heart_Left_Ventricle	NA	rs319690;rs6797587
PLXNB1	3	48445261	48471594	-1	4	GTEx_v7_Heart_Left_Ventricle	NA	rs319690
CCDC51	3	48473574	48481866	-1	0	NA	Aorta	rs319690
TMA7	3	48481667	48485616	1	29	GTEx_v7_Heart_Atrial_Appendage:GTEx_v7_Heart_Left_Ventricle	Aorta	rs319690;rs6797587
ATRIP	3	48488114	48507115	1	0	NA	Aorta	rs319690
TREX1	3	48506445	48509044	1	0	NA	Aorta	rs319690
NCKIPSD	3	48701364	48723797	-1	11	GTEx_v7_Artery_Aorta	NA	rs6774721
IP6K2	3	48725436	48777786	-1	2	GTEx_v7_Adrenal_Gland	NA	rs6774721
WDR6	3	49044495	49053386	1	14	GTEx_v7_Artery_Coronary:GTEx_v7_Artery_Tibial:GTEx_v7_Heart_Left_Ventricle	NA	rs6797587;rs6774721
QRICH1	3	49067140	49131796	-1	0	NA	Left_Ventricle	rs6774721
QARS	3	49133365	49142553	-1	0	NA	Left_Ventricle	rs6774721
USP19	3	49145479	49158371	-1	0	NA	Left_Ventricle	rs6774721
CCDC36	3	49235861	49295537	1	5	GTEx_v7_Artery_Aorta	NA	rs6774721
DAG1	3	49506146	49573048	1	6	GTEx_v7_Artery_Aorta	NA	rs6774721
APEH	3	49711435	49721396	1	0	NA	Left_Ventricle	rs6774721
UBA7	3	49842640	49851379	-1	1	GTEx_v7_Artery_Tibial	NA	rs36022378
RBM6	3	49977440	50137478	1	63	GTEx_v7_Artery_Aorta:GTEx_v7_Artery_Tibial:GTEx_v7_Heart_Atrial_Appendage:GTEx_v7_Heart_Left_Ventricle	NA	rs36022378;rs743757
SEMA3F	3	50192478	50226508	1	23	GTEx_v7_Heart_Atrial_Appendage:GTEx_v7_Heart_Left_Ventricle	NA	rs743757
LSMEM2	3	50316458	50325545	1	18	GTEx_v7_Heart_Left_Ventricle	NA	rs743757
C3orf18	3	50595462	50608458	-1	64	GTEx_v7_Heart_Left_Ventricle	NA	rs743757
HEMK1	3	50606583	50622366	1	64	GTEx_v7_Artery_Tibial:GTEx_v7_Heart_Atrial_Appendage:GTEx_v7_Heart_Left_Ventricle	NA	rs743757
MAPKAPK3	3	50648951	50686720	1	10	GTEx_v7_Artery_Aorta	NA	rs743757
TNNC1	3	52485118	52488086	-1	0	NA	Left_Ventricle	rs13303
NISCH	3	52489134	52527087	1	0	NA	Left_Ventricle	rs13303
NT5DC2	3	52558386	52569070	-1	24	GTEx_v7_Artery_Aorta:GTEx_v7_Artery_Tibial:GTEx_v7_Heart_Atrial_Appendage:GTEx_v7_Heart_Left_Ventricle	Left_Ventricle	rs13303
SMIM4	3	52568029	52613253	1	0	NA	Left_Ventricle	rs13303
PBRM1	3	52579368	52719933	-1	24	GTEx_v7_Artery_Aorta:GTEx_v7_Artery_Tibial	Left_Ventricle	rs13303
GNL3	3	52715172	52728508	1	24	GTEx_v7_Adrenal_Gland:GTEx_v7_Artery_Aorta:GTEx_v7_Artery_Coronary:GTEx_v7_Artery_Tibial:GTEx_v7_Heart_Atrial_Appendage:GTEx_v7_Heart_Left_Ventricle	Left_Ventricle	rs13303
NEK4	3	52744800	52804965	-1	24	GTEx_v7_Artery_Tibial:GTEx_v7_Heart_Atrial_Appendage:GTEx_v7_Heart_Left_Ventricle	NA	rs13303
ITIH4	3	52846991	52865495	-1	24	GTEx_v7_Artery_Aorta:GTEx_v7_Artery_Tibial	NA	rs13303
MUSTN1	3	52867130	52869235	-1	24	GTEx_v7_Artery_Aorta	NA	rs13303
TMEM110	3	52870235	52931612	-1	24	GTEx_v7_Artery_Aorta	NA	rs13303
CCDC66	3	56591189	56655846	1	23	GTEx_v7_Artery_Aorta:GTEx_v7_Artery_Coronary:GTEx_v7_Artery_Tibial:GTEx_v7_Heart_Atrial_Appendage:GTEx_v7_Heart_Left_Ventricle	NA	rs9827472
FAM208A	3	56654161	56717265	-1	3	GTEx_v7_Artery_Tibial	NA	rs9827472
ARHGEF3	3	56761446	57113357	-1	0	NA	Left_Ventricle	rs9827472
SPATA12	3	57094469	57109460	1	0	NA	Left_Ventricle	rs9827472
ADAMTS9	3	64501333	64673676	-1	9	GTEx_v7_Artery_Aorta	Aorta:Left_Ventricle	rs918466
SLC25A26	3	66119285	66438540	1	6	GTEx_v7_Heart_Atrial_Appendage:GTEx_v7_Heart_Left_Ventricle	NA	rs7630745
LRIG1	3	66429221	66551687	-1	0	NA	Left_Ventricle	rs7630745
FAM19A4	3	68780917	68981761	-1	0	NA	Left_Ventricle	rs7630745
FOXP1	3	71003844	71633140	-1	0	NA	Left_Ventricle:Right_Ventricle	rs4499560
PPP4R2	3	73045936	73118350	1	0	NA	Left_Ventricle	rs4499560
EBLN2	3	73110810	73112488	1	0	NA	Left_Ventricle	rs4499560
CADM2	3	85008132	86123579	1	5	GTEx_v7_Heart_Left_Ventricle	NA	rs1375564
CRYBG3	3	97540884	97594132	1	0	NA	Left_Ventricle	rs9860290
CLDND1	3	98216756	98241910	-1	0	NA	Aorta:Left_Ventricle	rs11923667
GPR15	3	98250743	98251960	1	0	NA	Aorta:Left_Ventricle	rs11923667
DCBLD2	3	98514785	98620533	-1	0	NA	Left_Ventricle	rs9860290
CMSS1	3	99536678	99897447	1	0	NA	Adrenal:Aorta:Left_Ventricle:Right_Ventricle	rs9860290
FILIP1L	3	99548985	99833357	-1	0	NA	Aorta:Left_Ventricle	rs9860290
TMEM30C	3	99904531	99913035	1	0	NA	Adrenal:Aorta:Left_Ventricle:Right_Ventricle	rs9860290
TBC1D23	3	99979844	100044095	1	2	GTEx_v7_Heart_Atrial_Appendage	Aorta:Left_Ventricle	rs9860290
NIT2	3	100053545	100075710	1	2	GTEx_v7_Artery_Tibial	Left_Ventricle	rs9860290
TOMM70A	3	100082275	100120242	-1	0	NA	Aorta:Left_Ventricle	rs9860290;rs11923667
LNP1	3	100120037	100175163	1	0	NA	Aorta:Left_Ventricle	rs9860290;rs11923667
ABI3BP	3	100468000	100712359	-1	0	NA	Left_Ventricle	rs11923667
IMPG2	3	100941390	101039404	-1	0	NA	Aorta:Left_Ventricle	rs11923667
SENP7	3	101043049	101232085	-1	315	GTEx_v7_Adrenal_Gland:GTEx_v7_Artery_Aorta:GTEx_v7_Artery_Tibial:GTEx_v7_Heart_Atrial_Appendage:GTEx_v7_Heart_Left_Ventricle	NA	rs11923667
PHLDB2	3	111451344	111695364	1	0	NA	Aorta:Left_Ventricle	rs28675079
ABHD10	3	111697857	111712210	1	0	NA	Aorta:Left_Ventricle:Right_Ventricle	rs28675079
TAGLN3	3	111717511	111732734	1	0	NA	Aorta:Left_Ventricle:Right_Ventricle	rs28675079
TMPRSS7	3	111753690	111800116	1	0	NA	Left_Ventricle:Right_Ventricle	rs28675079
ATG3	3	112251356	112280893	-1	0	NA	Left_Ventricle	rs28675079
SLC35A5	3	112280556	112304424	1	0	NA	Left_Ventricle	rs28675079
SEC22A	3	122920774	122992977	1	3	GTEx_v7_Artery_Aorta:GTEx_v7_Artery_Tibial	NA	rs6806529
ADCY5	3	123001143	123168605	-1	3	GTEx_v7_Heart_Left_Ventricle	NA	rs6806529
UMPS	3	124449213	124464040	1	0	NA	Left_Ventricle	rs6438857
ITGB5	3	124480795	124620265	-1	35	GTEx_v7_Artery_Aorta:GTEx_v7_Artery_Coronary:GTEx_v7_Artery_Tibial	Left_Ventricle	rs6438857
NPHP3	3	132276986	132441303	-1	0	NA	Left_Ventricle	rs9875380;rs9859176
BFSP2	3	133118839	133194066	1	0	NA	Left_Ventricle	rs9875380
C3orf36	3	133646992	133648656	-1	0	NA	Left_Ventricle	rs9859176
RYK	3	133784147	133969689	-1	0	NA	Left_Ventricle	rs9859176
ANAPC13	3	134196548	134205558	-1	0	NA	Left_Ventricle	rs9859176
CEP63	3	134204585	134293859	1	0	NA	Left_Ventricle	rs9859176
PCCB	3	135969148	136056738	1	23	GTEx_v7_Artery_Aorta:GTEx_v7_Artery_Tibial:GTEx_v7_Heart_Atrial_Appendage:GTEx_v7_Heart_Left_Ventricle	NA	rs863930
STAG1	3	136055077	136471220	-1	0	NA	Left_Ventricle	rs9859176;rs863930
NME9	3	137980279	138048728	-1	0	NA	Left_Ventricle	rs2306374
MRAS	3	138066539	138124375	1	21	GTEx_v7_Artery_Aorta:GTEx_v7_Artery_Coronary:GTEx_v7_Artery_Tibial:GTEx_v7_Heart_Atrial_Appendage:GTEx_v7_Heart_Left_Ventricle	Left_Ventricle	rs2306374
ESYT3	3	138153428	138200528	1	17	GTEx_v7_Artery_Aorta	NA	rs2306374
ATP1B3	3	141594966	141645356	1	0	NA	Left_Ventricle	rs16851397
ATR	3	142168077	142297668	-1	0	NA	Left_Ventricle	rs62278541
PLS1	3	142315229	142432506	1	0	NA	Left_Ventricle	rs62278541
PCOLCE2	3	142534764	142608045	-1	12	GTEx_v7_Adrenal_Gland:GTEx_v7_Artery_Aorta:GTEx_v7_Heart_Left_Ventricle	NA	rs62278541
PFN2	3	149682691	149768575	-1	29	GTEx_v7_Artery_Aorta:GTEx_v7_Artery_Coronary:GTEx_v7_Artery_Tibial:GTEx_v7_Heart_Atrial_Appendage	Left_Ventricle	rs6772704
TSC22D2	3	150126122	150184218	1	0	NA	Left_Ventricle	rs6772704
P2RY12	3	151055168	151102600	-1	0	NA	Left_Ventricle	rs73158427
RAP2B	3	152880029	152886265	1	0	NA	Left_Ventricle	rs73158427
ARHGEF26	3	153838792	153975616	1	88	GTEx_v7_Artery_Aorta:GTEx_v7_Artery_Tibial	NA	rs73158427
DHX36	3	153990335	154042286	-1	88	GTEx_v7_Adrenal_Gland:GTEx_v7_Artery_Aorta:GTEx_v7_Heart_Left_Ventricle	NA	rs73158427
TIPARP	3	156391024	156424559	1	0	NA	Left_Ventricle	rs78151625
VEPH1	3	156977531	157251408	-1	0	NA	Left_Ventricle	rs78151625
C3orf55	3	157261035	157395538	1	0	NA	Left_Ventricle	rs78151625
SHOX2	3	157814948	157824292	-1	0	NA	Left_Ventricle	rs9833313
RSRC1	3	157823644	158263519	1	68	GTEx_v7_Artery_Tibial	Left_Ventricle	rs9833313;rs78151625
MLF1	3	158288952	158325041	1	68	GTEx_v7_Heart_Left_Ventricle	Left_Ventricle	rs78151625
GFM1	3	158362067	158410364	1	68	GTEx_v7_Artery_Tibial:GTEx_v7_Heart_Atrial_Appendage:GTEx_v7_Heart_Left_Ventricle	Aorta:Left_Ventricle	rs78151625
LXN	3	158363611	158390482	-1	0	NA	Aorta:Left_Ventricle	rs78151625
TRIM59	3	160150233	160203561	-1	0	NA	Left_Ventricle	rs78151625
SI	3	164696686	164796283	-1	0	NA	Left_Ventricle	rs16833934
SLITRK3	3	164904508	164914897	-1	0	NA	Left_Ventricle	rs16833934
PLD1	3	171318195	171528740	-1	0	NA	Left_Ventricle	rs4894535
PP13439	3	171509580	171527714	-1	0	NA	Left_Ventricle	rs4894535
FNDC3B	3	171757418	172119455	1	0	NA	Left_Ventricle	rs4894535
NAALADL2	3	174156363	175523428	1	0	NA	Left_Ventricle	rs73171158
TBL1XR1	3	176737143	176915261	-1	0	NA	Aorta:Left_Ventricle	rs73171158
KCNMB2	3	177990720	178562217	1	0	NA	Aorta:Left_Ventricle	rs73171158
PIK3CA	3	178865902	178957881	1	0	NA	Left_Ventricle	rs73171158
GNB4	3	179116990	179169378	-1	3	GTEx_v7_Heart_Atrial_Appendage:GTEx_v7_Heart_Left_Ventricle	NA	rs7611674
MAP6D1	3	183533664	183543382	-1	2	GTEx_v7_Artery_Tibial	NA	rs262986
SENP2	3	185300284	185351339	1	52	GTEx_v7_Artery_Aorta:GTEx_v7_Artery_Tibial	NA	rs12374077
CPN2	3	194060494	194072057	-1	0	NA	HUVEC	rs1706003
ATP13A3	3	194123401	194219093	-1	2	GTEx_v7_Artery_Aorta:GTEx_v7_Heart_Atrial_Appendage:GTEx_v7_Heart_Left_Ventricle	NA	rs1706003
DLG1	3	196769431	197026171	-1	0	NA	Aorta:Left_Ventricle	rs6777317
MAEA	4	1283639	1333935	1	11	GTEx_v7_Adrenal_Gland:GTEx_v7_Artery_Aorta:GTEx_v7_Artery_Tibial:GTEx_v7_Heart_Atrial_Appendage	NA	rs1250129
UVSSA	4	1341054	1381837	1	11	GTEx_v7_Artery_Aorta:GTEx_v7_Heart_Atrial_Appendage	NA	rs1250129
CRIPAK	4	1385340	1389780	1	11	GTEx_v7_Adrenal_Gland:GTEx_v7_Artery_Aorta:GTEx_v7_Artery_Coronary:GTEx_v7_Artery_Tibial:GTEx_v7_Heart_Atrial_Appendage:GTEx_v7_Heart_Left_Ventricle	NA	rs1250129
SLC2A9	4	9772777	10056560	-1	28	GTEx_v7_Artery_Aorta:GTEx_v7_Artery_Tibial	NA	rs3796822
ZNF518B	4	10441498	10459034	-1	0	NA	Left_Ventricle	rs3796822
HS3ST1	4	11394774	11431389	-1	0	NA	Left_Ventricle	rs3796822
CPEB2	4	15004298	15071777	1	0	NA	Aorta	rs13122790
CD38	4	15779898	15854853	1	0	NA	Left_Ventricle	rs11730129
PROM1	4	15964699	16086001	-1	7	GTEx_v7_Artery_Aorta:GTEx_v7_Artery_Coronary:GTEx_v7_Artery_Tibial:GTEx_v7_Heart_Left_Ventricle	NA	rs11730129
TAPT1	4	16162128	16229033	-1	7	GTEx_v7_Artery_Aorta:GTEx_v7_Artery_Tibial	Aorta:Left_Ventricle:Right_Ventricle	rs11730129
QDPR	4	17461884	17513857	-1	0	NA	Left_Ventricle	rs11730129
CLRN2	4	17516788	17528727	1	0	NA	Left_Ventricle	rs11730129
DCAF16	4	17802278	17812381	-1	23	GTEx_v7_Adrenal_Gland:GTEx_v7_Artery_Aorta:GTEx_v7_Artery_Coronary:GTEx_v7_Artery_Tibial	NA	rs2610990
STIM2	4	26859300	27027003	1	0	NA	Left_Ventricle	rs28667801
KLF3	4	38665817	38702663	1	0	NA	Left_Ventricle	rs2291435
USP46	4	53457138	53525502	-1	0	NA	Left_Ventricle	rs871606
SCFD2	4	53739149	54232242	-1	0	NA	Left_Ventricle	rs871606
FIP1L1	4	54243810	55161439	1	0	NA	Left_Ventricle	rs871606
LNX1	4	54325468	54567572	-1	0	NA	Aorta:Left_Ventricle	rs871606
CHIC2	4	54875956	54930857	-1	0	NA	Left_Ventricle	rs871606
PDGFRA	4	55095264	55164414	1	0	NA	Aorta:Left_Ventricle	rs871606
FAM47E-STBD1	4	77172874	77232282	1	0	NA	Aorta:Left_Ventricle	rs10008637
FAM47E-STBD1	4	77172886	77232752	1	0	NA	Aorta:Left_Ventricle	rs10008637
CCDC158	4	77234154	77343021	-1	15	GTEx_v7_Artery_Aorta:GTEx_v7_Artery_Tibial	NA	rs10008637
2011-09-01	4	77870856	77961537	1	0	NA	Left_Ventricle	rs10008637
CCNI	4	77968311	77997158	-1	0	NA	Left_Ventricle	rs10008637
COQ2	4	84182689	84206067	-1	0	NA	Aorta:Left_Ventricle	rs6823199
ARHGAP24	4	86396267	86923823	1	6	GTEx_v7_Artery_Aorta:GTEx_v7_Artery_Tibial	Left_Ventricle	rs2014912
NAP1L5	4	89617066	89619386	-1	0	NA	Left_Ventricle	rs13149209
FAM13A	4	89647106	90032549	-1	0	NA	Left_Ventricle	rs13149209
TIGD2	4	90033968	90036050	1	0	NA	Left_Ventricle	rs13149209
SMARCAD1	4	95128762	95212443	1	0	NA	Left_Ventricle	rs1347345
HPGDS	4	95219686	95264027	-1	0	NA	Left_Ventricle	rs1347345
PDLIM5	4	95373037	95589377	1	0	NA	Left_Ventricle	rs7694000
BMPR1B	4	95679119	96079599	1	61	GTEx_v7_Heart_Left_Ventricle	Left_Ventricle	rs1347345
DAPP1	4	100737990	100791311	1	0	NA	Left_Ventricle	rs223361
DDIT4L	4	101107027	101111939	-1	0	NA	Aorta:Left_Ventricle	rs17248480;rs13107325
EMCN	4	101316498	101801283	-1	0	NA	Left_Ventricle	rs17248480;rs13107325
BANK1	4	102332443	102995969	1	0	NA	Aorta	rs13107325
SLC39A8	4	103172198	103352415	-1	0	NA	Left_Ventricle	rs223361
NFKB1	4	103422486	103538459	1	0	NA	Left_Ventricle	rs223361
MANBA	4	103552660	103682151	-1	3	GTEx_v7_Artery_Aorta	NA	rs223361
UBE2D3	4	103715540	103790053	-1	25	GTEx_v7_Adrenal_Gland:GTEx_v7_Artery_Tibial:GTEx_v7_Heart_Atrial_Appendage	NA	rs223361
CISD2	4	103790135	103810399	1	9	GTEx_v7_Artery_Tibial	NA	rs223361
SLC9B1	4	103806205	103940896	-1	0	NA	Aorta:Left_Ventricle	rs13107325;rs223361
SLC9B2	4	103941025	104006986	-1	0	NA	Aorta	rs223361
BDH2	4	104000592	104021040	-1	34	GTEx_v7_Adrenal_Gland:GTEx_v7_Artery_Aorta:GTEx_v7_Artery_Tibial	Aorta	rs223361
CENPE	4	104026963	104119566	-1	31	GTEx_v7_Artery_Tibial	Left_Ventricle	rs17248480;rs223361
PPA2	4	106290234	106395238	-1	0	NA	HUVEC:Aorta:Left_Ventricle	rs4699165
GSTCD	4	106629935	106768885	1	0	NA	Left_Ventricle	rs4699165;rs13112725
LEF1	4	108968701	109090112	-1	0	NA	Left_Ventricle	rs7694643
SEC24B	4	110354928	110462052	1	0	NA	Left_Ventricle	rs7694643
MYOZ2	4	120056939	120108944	1	0	NA	Left_Ventricle	rs4834735
USP53	4	120133742	120216672	1	9	GTEx_v7_Heart_Left_Ventricle	Left_Ventricle	rs4834735;rs66887589
C4orf3	4	120218207	120225600	-1	50	GTEx_v7_Adrenal_Gland:GTEx_v7_Artery_Aorta:GTEx_v7_Artery_Tibial:GTEx_v7_Heart_Left_Ventricle	NA	rs66887589
FABP2	4	120238405	120243545	-1	50	GTEx_v7_Adrenal_Gland:GTEx_v7_Heart_Atrial_Appendage:GTEx_v7_Heart_Left_Ventricle	NA	rs66887589
PDE5A	4	120415550	120550146	-1	0	NA	Aorta:Left_Ventricle	rs66887589
MAD2L1	4	120976763	120988229	-1	0	NA	Aorta:Left_Ventricle	rs66887589
PRDM5	4	121606074	121844025	-1	0	NA	Left_Ventricle	rs66887589
SPRY1	4	124317950	124324910	1	0	NA	Left_Ventricle	rs3097937
SLC7A11	4	139085251	139163503	-1	0	NA	Left_Ventricle	rs7439567
RP11-542P2.1	4	141363416	141419531	-1	0	NA	Left_Ventricle	rs72719160
ELMOD2	4	141445312	141474924	1	0	NA	Left_Ventricle	rs72719160
GAB1	4	144257915	144395721	1	0	NA	Left_Ventricle	rs72719160
SMARCA5	4	144434616	144478639	1	0	NA	Aorta:Left_Ventricle	rs72719160
OTUD4	4	146031990	146101313	-1	0	NA	Left_Ventricle	rs72719160;rs4835266
ZNF827	4	146678779	146859787	-1	15	GTEx_v7_Artery_Aorta:GTEx_v7_Artery_Tibial	NA	rs4835266
RP11-6L6.2	4	147145709	147150208	1	0	NA	Left_Ventricle	rs4835266
TTC29	4	147627790	147867034	-1	0	NA	Left_Ventricle	rs4835266
MAP9	4	156263810	156298122	-1	0	NA	Left_Ventricle	rs17035181
GUCY1A3	4	156587863	156653501	1	18	GTEx_v7_Artery_Tibial	NA	rs13139571
GUCY1B3	4	156680144	156728743	1	0	NA	Left_Ventricle	rs13139571
PDGFC	4	157681606	157892546	-1	0	NA	Aorta:Left_Ventricle	rs17035181
GLRB	4	157997209	158093242	1	0	NA	Left_Ventricle	rs17035181
FAM198B	4	159045626	159094470	-1	0	NA	Left_Ventricle	rs17035181
TMEM144	4	159122756	159176563	1	0	NA	Left_Ventricle	rs13139571
PALLD	4	169418217	169849608	1	0	NA	Left_Ventricle	rs1566497
NPR3	5	32689176	32791819	1	9	GTEx_v7_Adrenal_Gland:GTEx_v7_Heart_Atrial_Appendage	NA	rs1173771
TARS	5	33440802	33469644	1	3	GTEx_v7_Heart_Atrial_Appendage	NA	rs74774746
RXFP3	5	33936491	33939023	1	0	NA	Left_Ventricle	rs74774746
NNT	5	43602794	43707507	1	1	GTEx_v7_Adrenal_Gland:GTEx_v7_Artery_Tibial:GTEx_v7_Heart_Atrial_Appendage:GTEx_v7_Heart_Left_Ventricle	NA	rs7710854
ITGA1	5	52083730	52255040	1	0	NA	Aorta:Left_Ventricle	rs6867399
PELO	5	52083774	52099880	1	0	NA	Aorta:Left_Ventricle	rs6867399
FST	5	52776239	52782964	1	0	NA	Left_Ventricle	rs1694068
ANKRD55	5	55395507	55529186	-1	0	NA	Left_Ventricle	rs13179413
CTC-236F12.4	5	55753622	55777773	-1	0	NA	Left_Ventricle	rs13179413
AC022431.2	5	55807394	55902059	-1	0	NA	Aorta:Left_Ventricle	rs13179413;rs1848510
ACTBL2	5	56775846	56778636	-1	0	NA	HUVEC:Aorta:Left_Ventricle:Right_Ventricle	rs12515541;rs1848510
PLK2	5	57749809	57756087	-1	0	NA	HUVEC:Aorta:Left_Ventricle:Right_Ventricle	rs12515541
GAPT	5	57787262	57792917	1	0	NA	Left_Ventricle	rs12515541
RNF180	5	63461671	63668696	1	0	NA	Left_Ventricle	rs6875372
ADAMTS6	5	64444563	64777747	-1	0	NA	Aorta:Left_Ventricle:Right_Ventricle	rs6875372
CENPK	5	64813593	64858998	-1	0	NA	Aorta:Left_Ventricle	rs6875372
PPWD1	5	64859063	64883376	1	0	NA	Aorta:Left_Ventricle	rs6875372
TRIM23	5	64885507	64921802	-1	0	NA	Left_Ventricle	rs6875372
TRAPPC13	5	64920543	64962060	1	0	NA	Left_Ventricle	rs6875372
CTC-534A2.2	5	64920592	64926718	1	0	NA	Left_Ventricle	rs6875372
MAST4	5	65892176	66465423	1	48	GTEx_v7_Artery_Tibial	NA	rs4286632
MAP1B	5	71403061	71505395	1	16	GTEx_v7_Adrenal_Gland:GTEx_v7_Artery_Aorta:GTEx_v7_Artery_Coronary:GTEx_v7_Artery_Tibial:GTEx_v7_Heart_Atrial_Appendage:GTEx_v7_Heart_Left_Ventricle	Aorta:Left_Ventricle	rs72761109
ANKRD31	5	74364100	74532703	-1	0	NA	Left_Ventricle	rs10078021
LHFPL2	5	77781038	78065844	-1	0	NA	Aorta	rs10057188
ARSB	5	78073032	78281910	-1	0	NA	Aorta:Left_Ventricle	rs10057188
COX7C	5	85913721	85916779	1	0	NA	Left_Ventricle	rs10059921
TMEM161B	5	87485450	87565293	-1	0	NA	Left_Ventricle	rs10059921;rs62380354
MEF2C	5	88013975	88199922	-1	0	NA	Aorta:Left_Ventricle	rs62380354
CETN3	5	89688078	89705603	-1	0	NA	Left_Ventricle	rs10059921
MBLAC2	5	89754020	89770585	-1	0	NA	Left_Ventricle	rs10059921
POLR3G	5	89767565	89810370	1	0	NA	Left_Ventricle	rs10059921
LYSMD3	5	89811428	89825401	-1	0	NA	Left_Ventricle	rs10059921
GPR98	5	89825161	90460038	1	0	NA	Left_Ventricle	rs10059921
TTC37	5	94799599	94890711	-1	0	NA	Left_Ventricle	rs709668
ARSK	5	94890778	94940768	1	0	NA	Left_Ventricle	rs709668
CAST	5	95860971	96115299	1	6	GTEx_v7_Artery_Aorta	NA	rs709668
ERAP1	5	96096521	96143803	-1	12	GTEx_v7_Adrenal_Gland:GTEx_v7_Artery_Aorta:GTEx_v7_Heart_Atrial_Appendage:GTEx_v7_Heart_Left_Ventricle	NA	rs709668
ERAP2	5	96211643	96255420	1	11	GTEx_v7_Artery_Tibial	Aorta:Left_Ventricle:Right_Ventricle	rs709668
RIOK2	5	96496571	96518964	-1	0	NA	Aorta:Left_Ventricle	rs709668
CHD1	5	98190908	98262240	-1	0	NA	Left_Ventricle	rs709668
EFNA5	5	106712590	107006596	-1	0	NA	Left_Ventricle	rs286809
FER	5	108083523	108532542	1	38	GTEx_v7_Artery_Aorta:GTEx_v7_Artery_Tibial:GTEx_v7_Heart_Atrial_Appendage	NA	rs79409628
PJA2	5	108670410	108745695	-1	0	NA	Left_Ventricle	rs79409628
TMEM232	5	109624934	110074657	-1	0	NA	Left_Ventricle	rs286809;rs79409628
SLC25A46	5	110073837	110100857	1	0	NA	Left_Ventricle	rs286809;rs79409628
FAM170A	5	118965254	118971517	1	0	NA	Left_Ventricle	rs9885577
PRR16	5	119799973	120023027	1	0	NA	Left_Ventricle	rs9885577
SNCAIP	5	121647049	121799914	1	0	NA	Left_Ventricle	rs13359291
SNX24	5	122179134	122365049	1	0	NA	Aorta	rs4530754
PRDM6	5	122424816	122529960	1	76	GTEx_v7_Artery_Aorta:GTEx_v7_Artery_Tibial	Aorta	rs13359291;rs4530754
CEP120	5	122680579	122759286	-1	0	NA	Aorta:Left_Ventricle	rs4530754
CSNK1G3	5	122847793	122952739	1	0	NA	Aorta:Left_Ventricle	rs4530754
ZNF608	5	123972608	124084500	-1	0	NA	Left_Ventricle	rs6891344
GRAMD3	5	125695824	125832186	1	0	NA	Left_Ventricle	rs4530754
PRRC1	5	126853301	126890781	1	0	NA	Left_Ventricle	rs62373688;rs6595838
CTXN3	5	126984736	126994322	1	0	NA	Left_Ventricle	rs62373688
FBN2	5	127593601	127994878	-1	16	GTEx_v7_Adrenal_Gland:GTEx_v7_Heart_Atrial_Appendage:GTEx_v7_Heart_Left_Ventricle	NA	rs6595838
SLC27A6	5	127873706	128369335	1	12	GTEx_v7_Heart_Atrial_Appendage	NA	rs6595838
ISOC1	5	128430444	128449721	1	1	GTEx_v7_Heart_Atrial_Appendage	NA	rs6595838
P4HA2	5	131527531	131631008	-1	25	GTEx_v7_Artery_Aorta:GTEx_v7_Artery_Tibial	NA	rs12521868
PDLIM4	5	131593364	131609147	1	25	GTEx_v7_Heart_Left_Ventricle	NA	rs12521868
SLC22A4	5	131630136	131679899	1	25	GTEx_v7_Artery_Aorta	NA	rs12521868
SLC22A5	5	131705444	131731306	1	25	GTEx_v7_Artery_Tibial	Left_Ventricle	rs12521868
C5orf56	5	131746328	131811736	1	0	NA	Left_Ventricle	rs12521868
IRF1	5	131817301	131826490	-1	0	NA	Left_Ventricle	rs12521868
CCNI2	5	132083137	132089856	1	0	NA	Left_Ventricle	rs12521868
2008-09-01	5	132086509	132142933	-1	0	NA	Left_Ventricle	rs12521868
SOWAHA	5	132149033	132152488	1	0	NA	Left_Ventricle	rs12521868
GDF9	5	132196873	132202576	-1	0	NA	Aorta:Left_Ventricle:Right_Ventricle	rs12521868;rs55747751
UQCRQ	5	132202252	132203723	1	0	NA	Aorta:Left_Ventricle:Right_Ventricle	rs12521868;rs55747751
LEAP2	5	132208014	132210738	1	0	NA	Aorta:Left_Ventricle:Right_Ventricle	rs12521868;rs55747751
HBEGF	5	139712428	139726216	-1	0	NA	HUVEC	rs702395
SLC4A9	5	139739787	139754728	1	0	NA	HUVEC	rs702395
SRA1	5	139916925	139937895	-1	100	GTEx_v7_Heart_Left_Ventricle	Left_Ventricle	rs702395
EIF4EBP3	5	139927251	139929163	1	0	NA	Left_Ventricle	rs702395
SLC35A4	5	139944041	139948688	1	0	NA	Left_Ventricle	rs702395
TMCO6	5	140019012	140024993	1	149	GTEx_v7_Artery_Tibial:GTEx_v7_Heart_Atrial_Appendage	NA	rs702395
IK	5	140026643	140042064	1	149	GTEx_v7_Artery_Aorta:GTEx_v7_Artery_Tibial	NA	rs702395
WDR55	5	140044261	140053709	1	137	GTEx_v7_Artery_Tibial:GTEx_v7_Heart_Atrial_Appendage:GTEx_v7_Heart_Left_Ventricle	NA	rs702395
HARS2	5	140071011	140078889	1	39	GTEx_v7_Heart_Left_Ventricle	NA	rs702395
ZMAT2	5	140078265	140086248	1	149	GTEx_v7_Artery_Tibial:GTEx_v7_Heart_Atrial_Appendage	NA	rs702395
PCDHA4	5	140186659	140391929	1	149	GTEx_v7_Artery_Aorta:GTEx_v7_Artery_Coronary:GTEx_v7_Artery_Tibial:GTEx_v7_Heart_Atrial_Appendage	NA	rs702395
PCDHA7	5	140213969	140391929	1	126	GTEx_v7_Artery_Aorta	NA	rs702395
PCDHA10	5	140235595	140391929	1	146	GTEx_v7_Heart_Atrial_Appendage	NA	rs702395
PCDHB16	5	140560980	140565793	1	149	GTEx_v7_Artery_Aorta:GTEx_v7_Artery_Coronary	NA	rs702395
PCDHGB4	5	140767452	140892546	1	1	GTEx_v7_Artery_Tibial	NA	rs702395
SPINK1	5	147204131	147211349	-1	0	NA	Left_Ventricle	rs9687065
SCGB3A2	5	147250245	147261754	1	0	NA	Left_Ventricle	rs9687065
SPINK14	5	147549296	147554961	1	0	NA	Left_Ventricle	rs9687065
SPINK6	5	147582357	147594700	1	0	NA	Aorta:Left_Ventricle	rs2400509;rs9687065
SPINK13	5	147647743	147665817	1	0	NA	Left_Ventricle	rs9687065
FBXO38	5	147763498	147822399	1	16	GTEx_v7_Artery_Tibial	Left_Ventricle	rs9687065;rs2400509
HTR4	5	147830595	148056798	-1	0	NA	Aorta	rs9687065
ADRB2	5	148206156	148208196	1	0	NA	Left_Ventricle	rs9687065
SH3TC2	5	148303202	148442726	-1	0	NA	Left_Ventricle	rs2400509;rs9687065
AFAP1L1	5	148651434	148721365	1	0	NA	Left_Ventricle	rs2400509;rs9687065
GM2A	5	150591711	150650001	1	0	NA	Left_Ventricle	rs2400509
EBF1	5	158122928	158526769	-1	0	NA	Aorta:Left_Ventricle	rs62385385
RNF145	5	158584417	158637061	-1	0	NA	Aorta	rs62385385
UBTD2	5	171636644	171711075	-1	0	NA	Left_Ventricle	rs114503346
DUSP1	5	172195093	172198198	-1	0	NA	Left_Ventricle	rs72812846
BNIP1	5	172571445	172591390	1	0	NA	Left_Ventricle	rs72812846
BOD1	5	173034517	173043663	-1	0	NA	Aorta:Left_Ventricle:Right_Ventricle	rs72812846
CPEB4	5	173315283	173388979	1	0	NA	Aorta:Left_Ventricle:Right_Ventricle	rs72812846
C5orf47	5	173400782	173433143	1	64	GTEx_v7_Heart_Left_Ventricle	Left_Ventricle	rs72812846
NSG2	5	173472607	173670504	1	64	GTEx_v7_Heart_Left_Ventricle	NA	rs72812846
MXD3	5	176728462	176739758	-1	6	GTEx_v7_Adrenal_Gland:GTEx_v7_Artery_Aorta:GTEx_v7_Artery_Coronary:GTEx_v7_Artery_Tibial:GTEx_v7_Heart_Atrial_Appendage:GTEx_v7_Heart_Left_Ventricle	NA	rs28362590
PRELID1	5	176730775	176733960	1	2	GTEx_v7_Heart_Atrial_Appendage	NA	rs28362590
RGS14	5	176784838	176799602	1	3	GTEx_v7_Artery_Aorta	NA	rs28362590
RNF130	5	179338651	179499118	-1	3	GTEx_v7_Adrenal_Gland:GTEx_v7_Artery_Aorta:GTEx_v7_Artery_Coronary:GTEx_v7_Artery_Tibial:GTEx_v7_Heart_Atrial_Appendage:GTEx_v7_Heart_Left_Ventricle	NA	rs12153395
GMDS	6	1624041	2245926	-1	0	NA	Left_Ventricle	rs2745599
C6orf195	6	2622147	2634837	-1	0	NA	Aorta:Left_Ventricle:Right_Ventricle	rs2745599
MYLK4	6	2663863	2751200	-1	0	NA	Aorta	rs2745599
RREB1	6	7107830	7252213	1	11	GTEx_v7_Artery_Tibial	NA	rs1334576
TXNDC5	6	7881483	8026646	-1	0	NA	Left_Ventricle	rs9392172
BLOC1S5-TXNDC5	6	7881755	8064597	-1	0	NA	Left_Ventricle	rs9392172
BLOC1S5	6	8013800	8064647	-1	0	NA	Left_Ventricle	rs9392172
TMEM170B	6	11537938	11583757	1	0	NA	Aorta:Left_Ventricle	rs1630736
ADTRP	6	11712287	11807279	-1	0	NA	Aorta:Left_Ventricle	rs1630736
HIVEP1	6	12008995	12165232	1	0	NA	Aorta	rs1630736
PHACTR1	6	12717893	13288645	1	1	GTEx_v7_Artery_Aorta:GTEx_v7_Artery_Coronary:GTEx_v7_Artery_Tibial	Left_Ventricle	rs1630736;rs9349379
TBC1D7	6	13266774	13328815	-1	1	GTEx_v7_Artery_Tibial	Left_Ventricle	rs1630736;rs9349379
CDKAL1	6	20534688	21232635	1	0	NA	Left_Ventricle	rs6911827
PRL	6	22287480	22297730	-1	0	NA	Left_Ventricle	rs9368222
HDGFL1	6	22569678	22571892	1	0	NA	Left_Ventricle	rs6911827
NRSN1	6	24126350	24155128	1	0	NA	Left_Ventricle	rs6911827
SLC17A1	6	25783125	25832287	-1	7	GTEx_v7_Adrenal_Gland	NA	rs1799945
SLC17A3	6	25833294	25882514	-1	7	GTEx_v7_Adrenal_Gland	NA	rs1799945
HIST1H2BB	6	26043455	26043885	-1	0	NA	Left_Ventricle	rs1799945
HIST1H3C	6	26045639	26046097	1	0	NA	Left_Ventricle	rs1799945
HIST1H1C	6	26055968	26056699	-1	0	NA	Left_Ventricle	rs1799945
HFE	6	26087509	26098571	1	7	GTEx_v7_Artery_Aorta:GTEx_v7_Artery_Tibial	NA	rs1799945
HIST1H2BJ	6	27093676	27100541	-1	0	NA	Left_Ventricle	rs1799945
HIST1H2AG	6	27100832	27103070	1	0	NA	Left_Ventricle	rs1799945
HIST1H2BK	6	27106073	27114619	-1	0	NA	Left_Ventricle	rs1799945
HIST1H4I	6	27107076	27108418	1	0	NA	Left_Ventricle	rs1799945
HIST1H2AH	6	27114861	27115317	1	0	NA	Left_Ventricle	rs1799945
ZNF184	6	27418522	27440897	-1	0	NA	Left_Ventricle	rs1799945
HIST1H2BL	6	27775257	27775709	-1	0	NA	Left_Ventricle	rs1799945
HIST1H2AI	6	27775899	27776429	1	0	NA	Left_Ventricle	rs1799945
HIST1H3H	6	27777842	27778314	1	0	NA	Left_Ventricle	rs1799945
HIST1H2AJ	6	27782112	27782607	-1	0	NA	Left_Ventricle	rs1799945
HIST1H2BM	6	27782822	27783267	1	0	NA	Left_Ventricle	rs1799945
HIST1H4J	6	27791884	27792257	1	0	NA	Left_Ventricle	rs1799945
HIST1H4K	6	27798952	27799305	-1	0	NA	Left_Ventricle	rs1799945
HIST1H3I	6	27839623	27840099	-1	0	NA	Aorta	rs1799945
HIST1H4L	6	27840926	27841289	-1	0	NA	Aorta	rs1799945
HIST1H3J	6	27858093	27860884	-1	0	NA	Aorta	rs1799945
HIST1H2AM	6	27860477	27860963	-1	0	NA	Aorta	rs1799945
HIST1H2BO	6	27861203	27861669	1	0	NA	Aorta	rs1799945
OR2B2	6	27878963	27880174	-1	0	NA	Aorta	rs1799945
ZSCAN16	6	28092338	28097860	1	0	NA	Left_Ventricle	rs1799945
ZKSCAN8	6	28109688	28127250	1	0	NA	Left_Ventricle	rs1799945
ZNF311	6	28962562	28973093	-1	0	NA	Left_Ventricle	rs926552
OR2H2	6	29555683	29556745	1	6	GTEx_v7_Heart_Atrial_Appendage:GTEx_v7_Heart_Left_Ventricle	NA	rs926552
NUDT3	6	34247456	34360451	-1	0	NA	Left_Ventricle	rs115245297
CRIP3	6	43267448	43276535	-1	26	GTEx_v7_Heart_Atrial_Appendage:GTEx_v7_Heart_Left_Ventricle	NA	rs10948071
ZNF318	6	43274872	43337216	-1	10	GTEx_v7_Adrenal_Gland	NA	rs1563788
TFAP2D	6	50681541	50740701	1	0	NA	Left_Ventricle	rs78648104;rs13205180
TFAP2B	6	50786436	50815326	1	0	NA	Left_Ventricle	rs13205180
IL17A	6	52051185	52055436	1	0	NA	Left_Ventricle	rs78648104
MLIP	6	53794780	54131078	1	33	GTEx_v7_Artery_Aorta:GTEx_v7_Artery_Tibial	Left_Ventricle	rs13205180;rs631441
HCRTR2	6	55039050	55147418	1	0	NA	Left_Ventricle	rs631441
COL21A1	6	55921388	56258892	-1	4	GTEx_v7_Artery_Tibial	NA	rs1925153
RIMS1	6	72596406	73112845	1	1	GTEx_v7_Heart_Left_Ventricle	NA	rs504691
KCNQ5	6	73331520	73908574	1	0	NA	Aorta	rs12195276
IRAK1BP1	6	79577189	79656157	1	138	GTEx_v7_Adrenal_Gland:GTEx_v7_Artery_Aorta:GTEx_v7_Artery_Coronary:GTEx_v7_Artery_Tibial:GTEx_v7_Heart_Atrial_Appendage:GTEx_v7_Heart_Left_Ventricle	NA	rs10943605
PHIP	6	79645584	79787953	-1	138	GTEx_v7_Artery_Aorta:GTEx_v7_Artery_Tibial	Aorta:Left_Ventricle	rs10943605
HMGN3	6	79910962	79944406	-1	0	NA	Aorta:Left_Ventricle:Right_Ventricle	rs10943605
LCA5	6	80194708	80247175	-1	0	NA	Aorta:Left_Ventricle	rs10943605
SH3BGRL2	6	80341000	80413372	1	0	NA	Left_Ventricle	rs10943605
TTK	6	80713604	80752244	1	0	NA	Left_Ventricle	rs10943605
BCKDHB	6	80816364	81055987	1	0	NA	Left_Ventricle	rs9449350
FAM46A	6	82201156	82462491	-1	0	NA	Aorta:Left_Ventricle:Right_Ventricle	rs10943605;rs7753695;rs9449350
PGM3	6	83870869	83903655	-1	0	NA	Left_Ventricle	rs7753695
RWDD2A	6	83903098	83908651	1	0	NA	Left_Ventricle	rs7753695
FOXO3	6	108881038	109005977	1	0	NA	Aorta:Left_Ventricle:Right_Ventricle	rs9486916
ARMC2	6	109169619	109295186	1	0	NA	Left_Ventricle	rs9486916
SESN1	6	109307640	109416022	-1	0	NA	Aorta:Left_Ventricle:Right_Ventricle	rs9486916
CEP57L1	6	109416313	109485135	1	0	NA	Aorta:Left_Ventricle:Right_Ventricle	rs9486916
REV3L	6	111620234	111804918	-1	0	NA	Left_Ventricle	rs9486916
FRK	6	116252312	116381921	-1	3	GTEx_v7_Adrenal_Gland:GTEx_v7_Artery_Aorta:GTEx_v7_Artery_Tibial	NA	rs3822857
NT5DC1	6	116422012	116570660	1	3	GTEx_v7_Artery_Aorta:GTEx_v7_Artery_Tibial	Aorta:Left_Ventricle	rs3822857
RFX6	6	117198375	117253326	1	0	NA	Left_Ventricle	rs9401090
GOPC	6	117639374	117923691	-1	0	NA	Left_Ventricle	rs9401090
DCBLD1	6	117774980	117891021	1	0	NA	Left_Ventricle	rs9372498;rs9401090
NUS1	6	117996665	118031803	1	17	GTEx_v7_Artery_Aorta:GTEx_v7_Artery_Tibial	NA	rs2498586
SLC35F1	6	118228689	118638839	1	0	NA	Left_Ventricle	rs9372498
CEP85L	6	118781935	119031238	-1	0	NA	Aorta:Left_Ventricle:Right_Ventricle	rs9401090
PLN	6	118869461	118881893	1	6	GTEx_v7_Artery_Aorta	Aorta:Left_Ventricle	rs9372498
MCM9	6	119134605	119256327	-1	1	GTEx_v7_Adrenal_Gland	NA	rs9401090
TBC1D32	6	121400640	121655891	-1	0	NA	Left_Ventricle	rs6925750
HSF2	6	122720691	122754264	1	0	NA	Left_Ventricle	rs11154027
HDDC2	6	125541108	125623282	-1	0	NA	Left_Ventricle	rs10782230
HINT3	6	126277927	126301387	1	0	NA	Left_Ventricle	rs10782230
RSPO3	6	127439749	127518910	1	0	NA	Left_Ventricle	rs13209747
RNF146	6	127587755	127609712	1	0	NA	Left_Ventricle	rs10782230;rs13209747
ECHDC1	6	127609855	127664754	-1	0	NA	Left_Ventricle	rs13209747
SMLR1	6	131148546	131158275	1	6	GTEx_v7_Adrenal_Gland	NA	rs9885632
EPB41L2	6	131160487	131384462	-1	6	GTEx_v7_Artery_Aorta:GTEx_v7_Artery_Tibial	Left_Ventricle	rs9885632
ARG1	6	131894284	131905472	1	0	NA	Left_Ventricle	rs9885632
MED23	6	131895106	131949369	-1	0	NA	Left_Ventricle	rs9885632
ENPP3	6	131949582	132068553	1	0	NA	Left_Ventricle	rs9885632
RPS12	6	133135580	133138703	1	0	NA	Left_Ventricle	rs4896104
SGK1	6	134490384	134639250	-1	2	GTEx_v7_Artery_Tibial	Left_Ventricle	rs4896104
CCDC28A	6	139094657	139114456	1	0	NA	Left_Ventricle	rs7763294
ECT2L	6	139117063	139225207	1	0	NA	Left_Ventricle	rs7763294
HECA	6	139456249	139501939	1	0	NA	Aorta:Left_Ventricle	rs7763294
TXLNB	6	139561198	139613276	-1	0	NA	Aorta:Left_Ventricle	rs7763294
CITED2	6	139693393	139695757	-1	0	NA	Left_Ventricle	rs7763294
HIVEP2	6	143072604	143266338	-1	0	NA	Aorta:Left_Ventricle	rs6941056
AIG1	6	143381633	143661441	1	0	NA	Aorta:Left_Ventricle	rs6941056
PLEKHG1	6	150920999	151164799	1	0	NA	Left_Ventricle	rs17080102
ZBTB2	6	151685252	151712683	-1	0	NA	Left_Ventricle	rs17080102
ESR1	6	151977826	152450754	1	51	GTEx_v7_Artery_Aorta	Left_Ventricle	rs36083386
MTRF1L	6	153308497	153323820	-1	4	GTEx_v7_Heart_Left_Ventricle	NA	rs9479509
RGS17	6	153325594	153452384	-1	0	NA	Left_Ventricle	rs9479509
IPCEF1	6	154475631	154677926	-1	0	NA	Left_Ventricle	rs598682
FNDC1	6	159590429	159693141	1	26	GTEx_v7_Artery_Tibial	NA	rs449789
TCP1	6	160199530	160210781	-1	0	NA	Left_Ventricle	rs555754
MRPL18	6	160210844	160219468	1	0	NA	Left_Ventricle	rs555754
PNLDC1	6	160221298	160241736	1	0	NA	Left_Ventricle	rs555754
IGF2R	6	160390131	160534539	1	0	NA	Aorta	rs555754
SLC22A1	6	160542821	160579750	1	0	NA	Aorta:Left_Ventricle	rs555754
SLC22A3	6	160769300	160876014	1	0	NA	Aorta:Left_Ventricle:Right_Ventricle	rs555754
THBS2	6	169615875	169654139	-1	3	GTEx_v7_Artery_Tibial	NA	rs1322639
MAD1L1	7	1855429	2272878	-1	7	GTEx_v7_Heart_Atrial_Appendage	NA	rs6959688
C1GALT1	7	7196565	7288282	1	12	GTEx_v7_Adrenal_Gland:GTEx_v7_Artery_Coronary:GTEx_v7_Artery_Tibial:GTEx_v7_Heart_Atrial_Appendage:GTEx_v7_Heart_Left_Ventricle	Left_Ventricle	rs1468520
COL28A1	7	7395834	7575484	-1	0	NA	Left_Ventricle	rs1468520
ICA1	7	8152814	8302317	-1	0	NA	Aorta:Left_Ventricle	rs1468520
SCIN	7	12610203	12693228	1	0	NA	Aorta:Left_Ventricle	rs13240040
ARL4A	7	12726481	12730559	1	0	NA	Left_Ventricle	rs13240040
ETV1	7	13930853	14031050	-1	0	NA	Left_Ventricle	rs13240040
TWIST1	7	19060614	19157295	-1	2	GTEx_v7_Artery_Aorta	NA	rs2107595
SP8	7	20823906	20826505	-1	0	NA	Left_Ventricle	rs4507656
RAPGEF5	7	22157856	22396763	-1	0	NA	Left_Ventricle	rs4507656
STEAP1B	7	22459063	22672544	-1	1	GTEx_v7_Heart_Atrial_Appendage	NA	rs1800795
IL6	7	22765503	22771621	1	0	NA	Left_Ventricle	rs4507656
FAM126A	7	22980878	23053749	-1	22	GTEx_v7_Artery_Aorta	Left_Ventricle	rs4507656;rs1800795
KLHL7	7	23145353	23217533	1	0	NA	Left_Ventricle	rs4507656
NUPL2	7	23221446	23240630	1	0	NA	Left_Ventricle	rs4507656
CCDC126	7	23636998	23684327	1	0	NA	Left_Ventricle	rs12979
MPP6	7	24612887	24733812	1	9	GTEx_v7_Artery_Aorta:GTEx_v7_Artery_Tibial	NA	rs12979
NPVF	7	25264189	25268105	-1	0	NA	Left_Ventricle	rs1055144
HNRNPA2B1	7	26229547	26241149	-1	0	NA	HUVEC	rs6969780
CBX3	7	26240782	26252976	1	0	NA	HUVEC	rs6969780
SNX10	7	26331541	26413949	1	0	NA	Left_Ventricle	rs6969780
HOXA2	7	27139721	27142430	-1	24	GTEx_v7_Artery_Tibial	NA	rs6969780
HOXA3	7	27145803	27192200	-1	0	NA	Aorta:Left_Ventricle	rs1055144
HOXA4	7	27168126	27170418	-1	0	NA	Aorta:Left_Ventricle	rs1055144
HOXA5	7	27180671	27183287	-1	0	NA	Aorta:Left_Ventricle	rs1055144
HOXA6	7	27185015	27190222	-1	0	NA	Aorta:Left_Ventricle	rs1055144
HOXA7	7	27193335	27197555	-1	2	GTEx_v7_Artery_Tibial	Aorta:Left_Ventricle	rs1055144;rs6969780
HOXA9	7	27202054	27210117	-1	0	NA	Left_Ventricle	rs1055144;rs10274928
HOXA10	7	27210210	27219880	-1	0	NA	Left_Ventricle	rs1055144;rs10274928
HOXA11	7	27221129	27224842	-1	0	NA	HUVEC:Left_Ventricle	rs1055144;rs10274928
HOXA13	7	27233122	27239725	-1	0	NA	HUVEC:Left_Ventricle	rs1055144;rs10274928
TAX1BP1	7	27778950	27884183	1	0	NA	Left_Ventricle	rs10274928
JAZF1	7	27870192	28220362	-1	11	GTEx_v7_Artery_Aorta:GTEx_v7_Artery_Tibial:GTEx_v7_Heart_Atrial_Appendage	NA	rs10274928
GARS	7	30634297	30673649	1	0	NA	Left_Ventricle	rs10274928
FAM188B	7	30811033	30932002	1	0	NA	Aorta:Left_Ventricle:Right_Ventricle	rs10233127
AQP1	7	30893010	30965131	1	0	NA	Left_Ventricle	rs10233127
AQP1	7	30893010	30963427	1	0	NA	Left_Ventricle	rs10233127
GHRHR	7	30978284	31032869	1	0	NA	Left_Ventricle	rs10233127
TBX20	7	35242042	35293758	-1	0	NA	Left_Ventricle	rs342989
2007-09-01	7	35840542	35944917	1	0	NA	Left_Ventricle	rs2052263
MPLKIP	7	40165622	40174258	-1	0	NA	Aorta:Left_Ventricle	rs11760407
SUGCT	7	40174575	40900362	1	46	GTEx_v7_Artery_Aorta:GTEx_v7_Artery_Tibial	Aorta:Left_Ventricle	rs11760407;rs76206723
INHBA	7	41724712	41742706	-1	0	NA	Aorta:Left_Ventricle:Right_Ventricle	rs76206723
IGFBP1	7	45927956	45933267	1	0	NA	Left_Ventricle	rs71543920;rs12668436
IGFBP3	7	45951949	45961473	-1	3	GTEx_v7_Heart_Left_Ventricle	Left_Ventricle	rs71543920;rs11977526
AC011294.3	7	46713383	46799449	-1	0	NA	Aorta:Left_Ventricle	rs11977526;rs71543920
TNS3	7	47314752	47622156	-1	16	GTEx_v7_Artery_Aorta:GTEx_v7_Artery_Coronary:GTEx_v7_Artery_Tibial	Left_Ventricle	rs11977526;rs12668436
GRB10	7	50657760	50861159	-1	12	GTEx_v7_Artery_Aorta	NA	rs17454517
SEC61G	7	54819943	54827667	-1	0	NA	Left_Ventricle	rs6593297
VOPP1	7	55503749	55640681	-1	0	NA	Left_Ventricle	rs6593297
CCT6A	7	56119323	56131682	1	17	GTEx_v7_Heart_Left_Ventricle	NA	rs6593297
SUMF2	7	56131695	56148363	1	18	GTEx_v7_Artery_Aorta:GTEx_v7_Artery_Tibial:GTEx_v7_Heart_Atrial_Appendage	NA	rs6593297
AUTS2	7	69063905	70258054	1	0	NA	Left_Ventricle	rs2222544
TRIM74	7	72430016	72439997	-1	0	NA	Left_Ventricle	rs6963105
TRIM73	7	75024337	75040279	1	23	GTEx_v7_Adrenal_Gland:GTEx_v7_Artery_Aorta:GTEx_v7_Artery_Tibial:GTEx_v7_Heart_Atrial_Appendage:GTEx_v7_Heart_Left_Ventricle	NA	rs6963105
POM121C	7	75046066	75115548	-1	23	GTEx_v7_Artery_Aorta:GTEx_v7_Artery_Coronary:GTEx_v7_Artery_Tibial:GTEx_v7_Heart_Atrial_Appendage:GTEx_v7_Heart_Left_Ventricle	NA	rs6963105
HIP1	7	75162621	75368280	-1	0	NA	Left_Ventricle	rs6963105
POMZP3	7	76239303	76256578	-1	0	NA	Left_Ventricle	rs6963105
GSAP	7	76940068	77045717	-1	0	NA	Left_Ventricle	rs848445
PTPN12	7	77166592	77269388	1	61	GTEx_v7_Artery_Aorta:GTEx_v7_Artery_Tibial:GTEx_v7_Heart_Atrial_Appendage:GTEx_v7_Heart_Left_Ventricle	Left_Ventricle	rs848445
TMEM60	7	77423045	77427897	-1	1	GTEx_v7_Artery_Aorta	Aorta:Left_Ventricle	rs848445
PHTF2	7	77428122	77586818	1	0	NA	Aorta:Left_Ventricle	rs848445
GNAI1	7	79763271	79848718	1	0	NA	Left_Ventricle	rs848445
STEAP4	7	87905744	87936206	-1	0	NA	Left_Ventricle	rs11770630
C7orf62	7	88423420	88425035	-1	0	NA	Left_Ventricle	rs11770630
STEAP1	7	89783689	89794143	1	94	GTEx_v7_Artery_Aorta:GTEx_v7_Artery_Tibial	Left_Ventricle	rs11770630
STEAP2	7	89796904	89867451	1	94	GTEx_v7_Adrenal_Gland:GTEx_v7_Artery_Aorta:GTEx_v7_Artery_Coronary:GTEx_v7_Artery_Tibial:GTEx_v7_Heart_Atrial_Appendage:GTEx_v7_Heart_Left_Ventricle	Left_Ventricle	rs11770630
C7orf63	7	89874488	89940377	1	94	GTEx_v7_Artery_Tibial	Aorta:Left_Ventricle	rs11770630
GTPBP10	7	89964537	90020769	1	90	GTEx_v7_Artery_Tibial:GTEx_v7_Heart_Left_Ventricle	Aorta:Left_Ventricle	rs11770630
MTERF	7	91321323	91510034	-1	0	NA	Left_Ventricle	rs11770630
PEX1	7	92116334	92157845	-1	0	NA	Left_Ventricle	rs11770630
RBM48	7	92158087	92167319	1	0	NA	Left_Ventricle	rs11770630
FAM133B	7	92190107	92219708	-1	0	NA	Left_Ventricle	rs2282978
CDK6	7	92234235	92465908	-1	0	NA	HUVEC:Adrenal:Aorta:Left_Ventricle:Right_Ventricle	rs2282978
C7orf76	7	96110938	96132835	-1	0	NA	Left_Ventricle	rs1947228
GIGYF1	7	100277130	100287071	-1	21	GTEx_v7_Artery_Aorta:GTEx_v7_Heart_Atrial_Appendage	NA	rs12705090
TRIP6	7	100464760	100471076	1	21	GTEx_v7_Artery_Aorta:GTEx_v7_Artery_Tibial:GTEx_v7_Heart_Atrial_Appendage	NA	rs12705090
SRRT	7	100472733	100486285	1	21	GTEx_v7_Artery_Aorta:GTEx_v7_Artery_Tibial:GTEx_v7_Heart_Atrial_Appendage	NA	rs12705090
ACHE	7	100487615	100494594	-1	21	GTEx_v7_Adrenal_Gland:GTEx_v7_Artery_Aorta:GTEx_v7_Artery_Coronary:GTEx_v7_Artery_Tibial:GTEx_v7_Heart_Atrial_Appendage	NA	rs12705090
SYPL1	7	105730949	105753022	-1	0	NA	Left_Ventricle	rs115172170
NAMPT	7	105888731	105926772	-1	0	NA	Left_Ventricle	rs17477177
CCDC71L	7	106297211	106301442	-1	5	GTEx_v7_Artery_Aorta	Aorta:Left_Ventricle	rs17477177;rs115172170
PIK3CG	7	106505723	106547590	1	0	NA	Left_Ventricle	rs17477177;rs115172170
PRKAR2B	7	106685094	106802256	1	5	GTEx_v7_Artery_Aorta	Aorta:Left_Ventricle	rs17477177;rs115172170
HBP1	7	106809406	106842974	1	0	NA	Aorta:Left_Ventricle:Right_Ventricle	rs17477177;rs115172170
COG5	7	106842000	107204959	-1	0	NA	Aorta:Left_Ventricle:Right_Ventricle	rs115172170
GPR22	7	107110463	107116098	1	0	NA	Aorta:Left_Ventricle:Right_Ventricle	rs115172170
DUS4L	7	107203929	107218906	1	0	NA	Aorta:Left_Ventricle:Right_Ventricle	rs115172170
BCAP29	7	107220422	107269615	1	0	NA	Aorta:Left_Ventricle:Right_Ventricle	rs115172170
SLC26A4	7	107301080	107358254	1	0	NA	Aorta:Left_Ventricle	rs115172170
CBLL1	7	107384142	107402112	1	0	NA	Aorta:Left_Ventricle:Right_Ventricle	rs115172170
SLC26A3	7	107405912	107443670	-1	0	NA	Left_Ventricle	rs115172170
DLD	7	107531415	107572175	1	0	NA	Aorta:Left_Ventricle	rs115172170
LAMB1	7	107564244	107643700	-1	0	NA	Aorta:Left_Ventricle	rs17477177;rs115172170
LAMB4	7	107663993	107770801	-1	0	NA	Left_Ventricle	rs115172170
TFEC	7	115575202	115799950	-1	0	NA	Aorta	rs1997571
TES	7	115850547	115898837	1	0	NA	Aorta	rs1997571
CAV2	7	115927434	116148595	1	0	NA	Aorta:Left_Ventricle	rs1997571
FAM71F1	7	128349115	128371797	1	0	NA	Left_Ventricle	rs4728142
IRF5	7	128577666	128590089	1	10	GTEx_v7_Adrenal_Gland:GTEx_v7_Artery_Aorta:GTEx_v7_Artery_Coronary:GTEx_v7_Artery_Tibial:GTEx_v7_Heart_Atrial_Appendage:GTEx_v7_Heart_Left_Ventricle	NA	rs4728142
STRIP2	7	129074274	129128240	1	0	NA	Left_Ventricle	rs11556924;rs34072724
NRF1	7	129251555	129396922	1	0	NA	Aorta:Left_Ventricle	rs11556924
UBE2H	7	129470572	129592789	-1	0	NA	Left_Ventricle	rs13238550
ZC3HC1	7	129658126	129691291	-1	0	NA	Aorta	rs34072724
KLHDC10	7	129710350	129775560	1	0	NA	Aorta	rs34072724
TMEM209	7	129804555	129847610	-1	0	NA	Aorta:Left_Ventricle	rs34072724;rs13238550
SSMEM1	7	129847700	129856683	1	0	NA	Aorta:Left_Ventricle	rs34072724;rs13238550
CPA2	7	129906667	129929638	1	0	NA	Aorta:Left_Ventricle:Right_Ventricle	rs34072724
CPA4	7	129932974	129964020	1	0	NA	Left_Ventricle:Right_Ventricle	rs34072724
CPA5	7	129984630	130008571	1	0	NA	Left_Ventricle	rs34072724
CEP41	7	130033612	130082274	-1	0	NA	Aorta:Left_Ventricle:Right_Ventricle	rs34072724;rs13238550
MEST	7	130126012	130146133	1	0	NA	Aorta:Left_Ventricle:Right_Ventricle	rs34072724
KLF14	7	130417401	130418888	-1	32	GTEx_v7_Adrenal_Gland	Aorta:Left_Ventricle	rs11556924;rs13238550;rs34072724
MKLN1	7	130794855	131181395	1	0	NA	Adrenal:Aorta:Left_Ventricle:Right_Ventricle	rs13238550
AKR1B1	7	134127102	134144036	-1	95	GTEx_v7_Adrenal_Gland:GTEx_v7_Heart_Atrial_Appendage:GTEx_v7_Heart_Left_Ventricle	Left_Ventricle	rs1722886
AKR1B10	7	134212344	134226160	1	0	NA	Left_Ventricle	rs1722886
AKR1B15	7	134233888	134264627	1	0	NA	Left_Ventricle	rs1722886
BPGM	7	134331560	134364565	1	0	NA	Left_Ventricle	rs1722886
C7orf73	7	135347244	135378166	1	0	NA	Left_Ventricle	rs1722886
SLC13A4	7	135365985	135414006	-1	0	NA	Left_Ventricle	rs10267979
FAM180A	7	135413096	135433594	-1	0	NA	Left_Ventricle	rs10267979
CHRM2	7	136553416	136705002	1	0	NA	Left_Ventricle	rs10267979
ACTR3C	7	149941005	150020814	-1	22	GTEx_v7_Adrenal_Gland:GTEx_v7_Artery_Aorta:GTEx_v7_Artery_Tibial	NA	rs11771693
LRRC61	7	150019728	150035239	1	22	GTEx_v7_Artery_Aorta:GTEx_v7_Artery_Coronary:GTEx_v7_Artery_Tibial:GTEx_v7_Heart_Atrial_Appendage:GTEx_v7_Heart_Left_Ventricle	NA	rs11771693
RARRES2	7	150035408	150038763	-1	22	GTEx_v7_Artery_Aorta:GTEx_v7_Artery_Tibial	NA	rs11771693
REPIN1	7	150065278	150071133	1	22	GTEx_v7_Artery_Aorta:GTEx_v7_Artery_Tibial:GTEx_v7_Heart_Atrial_Appendage:GTEx_v7_Heart_Left_Ventricle	NA	rs11771693
SHH	7	155592680	155604967	-1	1	GTEx_v7_Adrenal_Gland	NA	rs1870735
CLN8	8	1703944	1734738	1	15	GTEx_v7_Adrenal_Gland:GTEx_v7_Artery_Tibial:GTEx_v7_Heart_Atrial_Appendage	NA	rs4875958
AGPAT5	8	6565878	6617184	1	0	NA	Aorta:Left_Ventricle	rs2922895
ERI1	8	8859657	8974256	1	0	NA	Left_Ventricle	rs62491354
MSRA	8	9911778	10286401	1	0	NA	Left_Ventricle	rs1986971
MTMR9	8	11141925	11185646	1	5	GTEx_v7_Artery_Coronary	Left_Ventricle	rs62491354;rs2898290
FAM167A	8	11278972	11332224	-1	20	GTEx_v7_Heart_Atrial_Appendage	NA	rs2898290;rs4841569
NEIL2	8	11627148	11644855	1	4	GTEx_v7_Artery_Aorta:GTEx_v7_Heart_Atrial_Appendage	NA	rs2898290;rs4841569
FDFT1	8	11653082	11696818	1	39	GTEx_v7_Artery_Aorta:GTEx_v7_Artery_Tibial	NA	rs2898290;rs4841569
CTSB	8	11700033	11726957	-1	25	GTEx_v7_Artery_Tibial	NA	rs2898290
SORBS3	8	22402499	22433301	1	3	GTEx_v7_Adrenal_Gland	NA	rs1047030
SLC25A37	8	23386318	23432976	1	53	GTEx_v7_Artery_Aorta:GTEx_v7_Artery_Tibial	NA	rs62503324
NKX3-1	8	23536206	23540440	-1	0	NA	Left_Ventricle	rs62503324
BNIP3L	8	26240414	26363152	1	0	NA	Aorta:Left_Ventricle	rs17321041
FUT10	8	33228342	33330940	-1	96	GTEx_v7_Adrenal_Gland:GTEx_v7_Artery_Aorta:GTEx_v7_Artery_Coronary:GTEx_v7_Artery_Tibial:GTEx_v7_Heart_Atrial_Appendage:GTEx_v7_Heart_Left_Ventricle	NA	rs7845722
MAK16	8	33342268	33358778	1	96	GTEx_v7_Artery_Aorta:GTEx_v7_Artery_Tibial:GTEx_v7_Heart_Atrial_Appendage	NA	rs7845722
RNF122	8	33405273	33424643	-1	91	GTEx_v7_Artery_Aorta	NA	rs7845722
PROSC	8	37620111	37637283	1	0	NA	Aorta:Left_Ventricle	rs1906672
STAR	8	38001167	38008783	-1	0	NA	Aorta:Left_Ventricle	rs1906672
LSM1	8	38020839	38034248	-1	0	NA	Aorta:Left_Ventricle	rs1906672
BAG4	8	38034051	38070819	1	0	NA	Aorta:Left_Ventricle	rs1906672
DDHD2	8	38082736	38133076	1	197	GTEx_v7_Adrenal_Gland:GTEx_v7_Artery_Aorta:GTEx_v7_Artery_Coronary:GTEx_v7_Artery_Tibial:GTEx_v7_Heart_Atrial_Appendage:GTEx_v7_Heart_Left_Ventricle	NA	rs1906672
PPAPDC1B	8	38120648	38126761	-1	125	GTEx_v7_Artery_Aorta:GTEx_v7_Artery_Tibial	Aorta:Left_Ventricle	rs1906672
WHSC1L1	8	38127215	38239790	-1	0	NA	Aorta:Left_Ventricle	rs1906672
LETM2	8	38243725	38267045	1	133	GTEx_v7_Adrenal_Gland	Aorta:Left_Ventricle	rs1906672
TACC1	8	38585704	38710546	1	0	NA	HUVEC:Aorta:Left_Ventricle	rs1906672
AP3M2	8	42010464	42029191	1	0	NA	Left_Ventricle	rs2978456
SLC20A2	8	42273993	42397069	-1	2	GTEx_v7_Artery_Aorta:GTEx_v7_Artery_Tibial	Aorta:Left_Ventricle	rs2978456
SMIM19	8	42396298	42409603	1	2	GTEx_v7_Artery_Aorta:GTEx_v7_Artery_Tibial:GTEx_v7_Heart_Atrial_Appendage:GTEx_v7_Heart_Left_Ventricle	Aorta:Left_Ventricle	rs2978456
CHRNB3	8	42552519	42592550	1	0	NA	Aorta:Left_Ventricle:Right_Ventricle	rs2978456
PXDNL	8	52232138	52722005	-1	0	NA	Left_Ventricle	rs4873492
PCMTD1	8	52730140	52811735	-1	0	NA	Left_Ventricle	rs4873492
TOX	8	59717977	60031767	-1	0	NA	Left_Ventricle	rs6996733
PREX2	8	68864353	69149265	1	0	NA	Aorta:Left_Ventricle:Right_Ventricle	rs13253358
ZC2HC1A	8	79578282	79632000	1	0	NA	Left_Ventricle	rs72688070
HEY1	8	80676245	80680098	-1	0	NA	Left_Ventricle	rs72688070
MRPS28	8	80830952	80942524	-1	0	NA	Left_Ventricle	rs72688070
TPD52	8	80870571	81143467	-1	0	NA	Left_Ventricle	rs72688070
ZNF704	8	81540686	81787016	-1	0	NA	Aorta:Left_Ventricle:Right_Ventricle	rs72688070
PAG1	8	81880045	82024303	-1	0	NA	Left_Ventricle	rs72688070
FABP12	8	82437216	82443613	-1	0	NA	Left_Ventricle	rs72688070
IMPA1	8	82570196	82598928	-1	22	GTEx_v7_Artery_Tibial	Left_Ventricle	rs72688070;rs56345595
SLC10A5	8	82605842	82608409	-1	0	NA	Left_Ventricle	rs72688070
ZFAND1	8	82613569	82645138	-1	0	NA	Left_Ventricle	rs72688070
CHMP4C	8	82644669	82671750	1	0	NA	Left_Ventricle	rs72688070
SNX16	8	82711816	82755101	-1	22	GTEx_v7_Adrenal_Gland:GTEx_v7_Artery_Aorta:GTEx_v7_Artery_Tibial:GTEx_v7_Heart_Atrial_Appendage:GTEx_v7_Heart_Left_Ventricle	NA	rs56345595
RIPK2	8	90769975	90803291	1	0	NA	Left_Ventricle	rs2142141
NBN	8	90945564	91015456	-1	2	GTEx_v7_Artery_Tibial	NA	rs2142141
C8orf88	8	91970865	91997485	-1	4	GTEx_v7_Heart_Atrial_Appendage	Left_Ventricle	rs2142141;rs7009170
LRRC69	8	92114060	92231464	1	94	GTEx_v7_Heart_Atrial_Appendage:GTEx_v7_Heart_Left_Ventricle	NA	rs7009170
SLC26A7	8	92221722	92410378	1	3	GTEx_v7_Artery_Tibial	NA	rs7009170
TRIQK	8	93895758	94029901	-1	0	NA	Left_Ventricle	rs62526122
C8orf87	8	94146324	94179079	-1	0	NA	Left_Ventricle	rs7009170;rs62526122
RBM12B	8	94741584	94753245	-1	0	NA	Left_Ventricle	rs62526122
RBM12B-AS1	8	94752349	94753001	1	0	NA	Left_Ventricle	rs62526122
CDH17	8	95139399	95229531	-1	0	NA	Aorta:Left_Ventricle	rs2446849
GEM	8	95261481	95274578	-1	0	NA	Aorta:Left_Ventricle:Right_Ventricle	rs2446849
FSBP	8	95390605	95449180	-1	0	NA	Left_Ventricle	rs2446849
INTS8	8	95825539	95893974	1	45	GTEx_v7_Artery_Tibial:GTEx_v7_Heart_Atrial_Appendage:GTEx_v7_Heart_Left_Ventricle	NA	rs4582532
CCNE2	8	95891998	95908906	-1	65	GTEx_v7_Heart_Atrial_Appendage:GTEx_v7_Heart_Left_Ventricle	NA	rs4582532
NDUFAF6	8	95907995	96128683	1	65	GTEx_v7_Artery_Tibial:GTEx_v7_Heart_Atrial_Appendage:GTEx_v7_Heart_Left_Ventricle	NA	rs4582532
TP53INP1	8	95938200	95961639	-1	2	GTEx_v7_Heart_Left_Ventricle	NA	rs4582532
C8orf37	8	96257147	96281429	-1	0	NA	Left_Ventricle	rs4582532
ANKRD46	8	101521980	101572012	-1	0	NA	Left_Ventricle	rs2513877
SNX31	8	101585116	101675643	-1	15	GTEx_v7_Artery_Aorta:GTEx_v7_Artery_Coronary:GTEx_v7_Artery_Tibial:GTEx_v7_Heart_Atrial_Appendage:GTEx_v7_Heart_Left_Ventricle	NA	rs2978098
PABPC1	8	101698044	101735037	-1	3	GTEx_v7_Artery_Aorta	NA	rs2978098
NCALD	8	102698771	103137135	-1	0	NA	Left_Ventricle:Right_Ventricle	rs142449193
RRM2B	8	103216730	103251346	-1	0	NA	Left_Ventricle	rs142449193;rs2513877
AZIN1	8	103838585	103906092	-1	21	GTEx_v7_Artery_Aorta:GTEx_v7_Artery_Tibial	NA	rs2513877
SYBU	8	110586207	110704020	-1	0	NA	Left_Ventricle	rs28499085
MED30	8	118532952	118552501	1	0	NA	Left_Ventricle	rs2071518
TNFRSF11B	8	119935796	119964439	-1	0	NA	Left_Ventricle	rs2071518
NOV	8	120428546	120436593	1	50	GTEx_v7_Artery_Aorta:GTEx_v7_Artery_Tibial:GTEx_v7_Heart_Left_Ventricle	Aorta:Left_Ventricle	rs2071518
C8orf76	8	124232196	124253638	-1	0	NA	Left_Ventricle	rs62523863
ZHX1-C8ORF76	8	124238431	124279627	-1	0	NA	Left_Ventricle	rs62523863
RNF139	8	125486979	125500155	1	0	NA	Left_Ventricle	rs62523863
KIAA0196	8	126036502	126104082	-1	0	NA	Left_Ventricle	rs62523863
NSMCE2	8	126103921	126379362	1	0	NA	Left_Ventricle	rs62523863
MYC	8	128747680	128753674	1	0	NA	Aorta:Left_Ventricle	rs62523863;rs4598218
TMEM75	8	128959126	128960591	-1	0	NA	Left_Ventricle	rs4598218
ZFAT	8	135490031	135725292	-1	6	GTEx_v7_Artery_Tibial	NA	rs894344
DENND3	8	142127377	142205907	1	0	NA	Left_Ventricle	rs10087782
LYNX1	8	143845752	143859640	-1	46	GTEx_v7_Adrenal_Gland:GTEx_v7_Artery_Aorta:GTEx_v7_Artery_Coronary:GTEx_v7_Artery_Tibial	NA	rs62524579
PLEC	8	144989321	145050902	-1	1	GTEx_v7_Heart_Left_Ventricle	NA	rs56233017
CBWD1	9	121041	188979	-1	16	GTEx_v7_Adrenal_Gland:GTEx_v7_Artery_Aorta:GTEx_v7_Artery_Coronary:GTEx_v7_Artery_Tibial:GTEx_v7_Heart_Atrial_Appendage:GTEx_v7_Heart_Left_Ventricle	NA	rs520015
C9orf66	9	213108	215893	-1	13	GTEx_v7_Heart_Atrial_Appendage	NA	rs520015
DOCK8	9	214854	465259	1	2	GTEx_v7_Heart_Atrial_Appendage	NA	rs520015
KANK1	9	470291	746105	1	0	NA	Left_Ventricle:Right_Ventricle	rs60191654
VLDLR	9	2621834	2660053	1	1	GTEx_v7_Adrenal_Gland	Left_Ventricle	rs12216886
RFX3	9	3218297	3526004	-1	0	NA	Left_Ventricle	rs28558845
GLIS3	9	3824127	4348392	-1	2	GTEx_v7_Adrenal_Gland	NA	rs28558845
CDC37L1	9	4679559	4708398	1	0	NA	Left_Ventricle	rs28558845
CD274	9	5450503	5470566	1	0	NA	Left_Ventricle	rs12216886
HAUS6	9	19053141	19103117	-1	10	GTEx_v7_Artery_Aorta:GTEx_v7_Artery_Tibial:GTEx_v7_Heart_Left_Ventricle	NA	rs4977492
IFNA21	9	21165636	21166659	-1	0	NA	Aorta	rs4364717
IFNA4	9	21186617	21187598	-1	0	NA	Aorta	rs4364717
IFNA7	9	21201468	21202204	-1	0	NA	Aorta:Left_Ventricle	rs4364717
IFNA10	9	21206180	21207142	-1	0	NA	Aorta:Left_Ventricle	rs4364717
IFNA16	9	21216372	21217310	-1	0	NA	Aorta:Left_Ventricle	rs4364717
IFNA17	9	21227242	21228221	-1	0	NA	Aorta:Left_Ventricle	rs4364717
IFNA14	9	21239201	21239978	-1	0	NA	Aorta:Left_Ventricle	rs4364717
IFNA5	9	21304613	21305312	-1	0	NA	Left_Ventricle	rs4364717
KLHL9	9	21329670	21335379	-1	0	NA	Aorta:Left_Ventricle	rs4364717
IFNA6	9	21349834	21351377	-1	0	NA	Aorta:Left_Ventricle	rs4364717
IFNA8	9	21409146	21410184	1	0	NA	Left_Ventricle	rs4364717
IFNE	9	21480841	21482312	-1	0	NA	Aorta	rs4364717
MTAP	9	21802542	21931646	1	1	GTEx_v7_Artery_Tibial	NA	rs4364717
C9orf53	9	21967137	21967738	1	0	NA	Left_Ventricle	rs4364717
CDKN2A	9	21967751	21995300	-1	0	NA	Left_Ventricle	rs4364717
CDKN2B	9	22002902	22009362	-1	0	NA	Aorta:Left_Ventricle	rs4364717
ELAVL2	9	23690102	23826335	-1	0	NA	Left_Ventricle	rs4364717;rs9886665
IZUMO3	9	24542950	24545944	-1	0	NA	Left_Ventricle	rs9886665
UBE2R2	9	33817565	33920402	1	0	NA	Left_Ventricle	rs4553000
NUDT2	9	34329504	34343709	1	1	GTEx_v7_Adrenal_Gland:GTEx_v7_Artery_Aorta:GTEx_v7_Artery_Coronary:GTEx_v7_Artery_Tibial:GTEx_v7_Heart_Atrial_Appendage:GTEx_v7_Heart_Left_Ventricle	NA	rs4553000
NPR2	9	35792151	35809729	1	1	GTEx_v7_Artery_Tibial	Left_Ventricle	rs76452347
OR13J1	9	35869375	35870461	-1	0	NA	Left_Ventricle	rs76452347
HRCT1	9	35906189	35907138	1	1	GTEx_v7_Adrenal_Gland:GTEx_v7_Artery_Aorta:GTEx_v7_Artery_Coronary:GTEx_v7_Artery_Tibial:GTEx_v7_Heart_Atrial_Appendage:GTEx_v7_Heart_Left_Ventricle	NA	rs76452347
OR2S2	9	35957105	35958151	-1	0	NA	Left_Ventricle	rs76452347
RECK	9	36036430	36124448	1	0	NA	Left_Ventricle	rs76452347
ZCCHC6	9	88902648	88969369	-1	0	NA	Left_Ventricle	rs11141731
GAS1	9	89559279	89562104	-1	0	NA	Aorta:Left_Ventricle	rs11141731
DIRAS2	9	93372114	93405386	-1	0	NA	Left_Ventricle	rs7045409
NOL8	9	95059640	95087918	-1	108	GTEx_v7_Adrenal_Gland:GTEx_v7_Artery_Aorta:GTEx_v7_Artery_Tibial:GTEx_v7_Heart_Atrial_Appendage	Aorta:Left_Ventricle	rs7045409
CENPP	9	95087766	95382815	1	120	GTEx_v7_Adrenal_Gland:GTEx_v7_Artery_Aorta:GTEx_v7_Artery_Coronary:GTEx_v7_Artery_Tibial:GTEx_v7_Heart_Atrial_Appendage:GTEx_v7_Heart_Left_Ventricle	Aorta:Left_Ventricle	rs7045409
OGN	9	95146249	95166978	-1	120	GTEx_v7_Artery_Tibial:GTEx_v7_Heart_Atrial_Appendage	Aorta:Left_Ventricle	rs7045409
OMD	9	95176527	95186743	-1	0	NA	Aorta:Left_Ventricle	rs7045409
ASPN	9	95218487	95244788	-1	0	NA	Aorta:Left_Ventricle	rs7045409
IPPK	9	95375466	95432547	-1	0	NA	Aorta	rs7045409
GALNT12	9	101569981	101612363	1	0	NA	Left_Ventricle	rs10988442
COL15A1	9	101705461	101833069	1	0	NA	Left_Ventricle	rs10988442
TGFBR1	9	101866320	101916474	1	0	NA	Left_Ventricle	rs10988442
ERP44	9	102741461	102861322	-1	0	NA	Left_Ventricle	rs10988442
INVS	9	102861538	103063282	1	0	NA	Left_Ventricle	rs10988442
TEX10	9	103064359	103115221	-1	0	NA	Left_Ventricle	rs10988442
BAAT	9	104122699	104145801	-1	0	NA	Left_Ventricle	rs10988442
IKBKAP	9	111629797	111696396	-1	0	NA	Left_Ventricle	rs7043304
FAM206A	9	111696461	111713024	1	0	NA	Left_Ventricle	rs7043304
PALM2	9	112403068	112713755	1	0	NA	Aorta:Left_Ventricle:Right_Ventricle	rs7043304;rs111245230
PALM2-AKAP2	9	112542589	112934792	1	0	NA	Left_Ventricle	rs7043304
AKAP2	9	112542769	112934792	1	0	NA	Left_Ventricle	rs7043304
C9orf152	9	112952328	112970469	-1	0	NA	Left_Ventricle	rs7043304
TXN	9	113006091	113018920	-1	0	NA	Left_Ventricle	rs111245230
TXNDC8	9	113065801	113100127	-1	0	NA	Left_Ventricle	rs7043304;rs111245230
LPAR1	9	113635543	113800981	-1	0	NA	Left_Ventricle	rs111245230
FBXW2	9	123514256	123555690	-1	0	NA	Aorta:Left_Ventricle	rs1953126
PSMD5	9	123577774	123605262	-1	89	GTEx_v7_Adrenal_Gland:GTEx_v7_Artery_Tibial:GTEx_v7_Heart_Atrial_Appendage:GTEx_v7_Heart_Left_Ventricle	NA	rs10760117;rs1953126
PHF19	9	123617977	123639606	-1	23	GTEx_v7_Artery_Tibial	NA	rs1953126
TRAF1	9	123664671	123691451	-1	77	GTEx_v7_Artery_Aorta:GTEx_v7_Artery_Tibial:GTEx_v7_Heart_Left_Ventricle	Aorta:Left_Ventricle	rs10760117;rs1953126
C5	9	123714616	123812554	-1	78	GTEx_v7_Artery_Tibial	Left_Ventricle	rs10760117;rs1953126
CNTRL	9	123837141	123939888	1	0	NA	Left_Ventricle	rs10760117
PSMB7	9	127115745	127177723	-1	26	GTEx_v7_Artery_Aorta:GTEx_v7_Artery_Tibial:GTEx_v7_Heart_Atrial_Appendage	NA	rs7861040
SCAI	9	127704887	127905785	-1	23	GTEx_v7_Artery_Aorta:GTEx_v7_Artery_Tibial	NA	rs72765298
PBX3	9	128509624	128729656	1	2	GTEx_v7_Heart_Atrial_Appendage:GTEx_v7_Heart_Left_Ventricle	NA	rs7023828
MVB12B	9	129089128	129269320	1	0	NA	Left_Ventricle	rs7023828
URM1	9	131133598	131153015	1	1	GTEx_v7_Artery_Tibial	NA	rs7869756
CERCAM	9	131174030	131199626	1	45	GTEx_v7_Artery_Tibial	NA	rs7869756
ODF2	9	131217465	131263571	1	44	GTEx_v7_Heart_Atrial_Appendage	NA	rs7869756
SPTAN1	9	131314866	131395941	1	8	GTEx_v7_Artery_Tibial	NA	rs7869756
CRAT	9	131857089	131873468	-1	30	GTEx_v7_Adrenal_Gland:GTEx_v7_Artery_Aorta:GTEx_v7_Artery_Coronary:GTEx_v7_Artery_Tibial:GTEx_v7_Heart_Atrial_Appendage:GTEx_v7_Heart_Left_Ventricle	NA	rs184457
PPP2R4	9	131873229	131911225	1	30	GTEx_v7_Artery_Aorta:GTEx_v7_Artery_Tibial:GTEx_v7_Heart_Atrial_Appendage:GTEx_v7_Heart_Left_Ventricle	NA	rs184457
NTMT1	9	132371163	132398209	1	0	NA	Left_Ventricle	rs184457
C9orf50	9	132374504	132383055	-1	0	NA	Left_Ventricle	rs184457
PITRM1	10	3179920	3215003	-1	0	NA	Left_Ventricle	rs56352451
AKR1E2	10	4828821	4890254	1	0	NA	Aorta:Left_Ventricle	rs56352451
AKR1C1	10	4934796	5025475	1	0	NA	Aorta	rs56352451
FAM208B	10	5726801	5805703	1	0	NA	Aorta:Left_Ventricle	rs56352451
GDI2	10	5807186	5884095	-1	0	NA	Left_Ventricle	rs56352451
ANKRD16	10	5903580	5931869	-1	0	NA	Left_Ventricle	rs56352451
FBXO18	10	5931535	5979556	1	0	NA	Left_Ventricle	rs56352451
RBM17	10	6130950	6159420	1	0	NA	Left_Ventricle	rs56352451
CELF2	10	11047259	11378674	1	0	NA	Left_Ventricle	rs36006409
NUDT5	10	12207324	12238143	-1	0	NA	Left_Ventricle	rs10906391
CDC123	10	12237964	12292588	1	0	NA	Left_Ventricle	rs10906391
BEND7	10	13480484	13570974	-1	34	GTEx_v7_Artery_Tibial:GTEx_v7_Heart_Atrial_Appendage	NA	rs10906391
SLC39A12	10	18240768	18332221	1	0	NA	Left_Ventricle	rs1813353
NSUN6	10	18834490	18940551	-1	0	NA	Left_Ventricle	rs1813353;rs72795925;rs10732433
ARL5B	10	18948334	18970568	1	0	NA	Left_Ventricle	rs1813353;rs72795925;rs10732433
MALRD1	10	19492779	20079330	1	33	GTEx_v7_Adrenal_Gland:GTEx_v7_Artery_Aorta:GTEx_v7_Artery_Tibial	Left_Ventricle	rs10732433;rs11010905
PLXDC2	10	20105168	20578785	1	0	NA	Left_Ventricle	rs72795925;rs10732433
NEBL	10	21068902	21463116	-1	0	NA	Left_Ventricle	rs72795925
MSRB2	10	23384435	23410942	1	0	NA	Left_Ventricle	rs10732433
MKX	10	27961804	28034989	-1	0	NA	Aorta:Left_Ventricle	rs3802517
ARMC4	10	28064115	28287977	-1	0	NA	Left_Ventricle	rs3802517
WAC	10	28821422	28912041	1	2	GTEx_v7_Artery_Tibial	NA	rs1265842
KIAA1462	10	30301729	30404423	-1	1	GTEx_v7_Artery_Aorta	NA	rs9337951
MAP3K8	10	30722866	30750762	1	0	NA	Left_Ventricle	rs10826995
LYZL2	10	30900718	30918691	-1	0	NA	Aorta:Left_Ventricle	rs10826995
ZNF438	10	31109136	31320866	-1	0	NA	Left_Ventricle	rs10826995;rs76164690
ZEB1	10	31607424	31818742	1	0	NA	Aorta:Left_Ventricle:Right_Ventricle	rs10826995
ARHGAP12	10	32094365	32217742	-1	45	GTEx_v7_Artery_Aorta	Aorta:Left_Ventricle	rs10826995;rs76164690
KIF5B	10	32297938	32345359	-1	46	GTEx_v7_Heart_Atrial_Appendage:GTEx_v7_Heart_Left_Ventricle	NA	rs10826995
EPC1	10	32556679	32667726	-1	0	NA	Aorta:Left_Ventricle	rs10826995;rs76164690
CCDC7	10	32735068	32863492	1	0	NA	Left_Ventricle	rs10826995;rs76164690
ITGB1	10	33189247	33294720	-1	0	NA	Left_Ventricle	rs76164690
ANK3	10	61786056	62493248	-1	0	NA	Left_Ventricle	rs4590817
CDK1	10	62538089	62554610	1	0	NA	Aorta:Left_Ventricle	rs4590817;rs1530440
RHOBTB1	10	62629196	62761198	-1	0	NA	Left_Ventricle	rs4590817;rs1530440
TMEM26	10	63166401	63213208	-1	0	NA	Left_Ventricle	rs4590817
C10orf107	10	63422719	63526524	1	39	GTEx_v7_Adrenal_Gland:GTEx_v7_Artery_Tibial:GTEx_v7_Heart_Atrial_Appendage	Left_Ventricle	rs4590817;rs1530440
ARID5B	10	63661059	63856703	1	0	NA	Aorta:Left_Ventricle:Right_Ventricle	rs4590817;rs1530440;rs7090758
RTKN2	10	63942794	64028466	-1	0	NA	Aorta:Left_Ventricle	rs4590817;rs1530440;rs7090758
ZNF365	10	64133951	64431771	1	0	NA	Left_Ventricle	rs4590817;rs1530440
ADO	10	64564516	64568238	1	6	GTEx_v7_Artery_Aorta:GTEx_v7_Artery_Tibial:GTEx_v7_Heart_Atrial_Appendage	Left_Ventricle	rs4590817;rs1530440;rs7090758;rs10995311
NRBF2	10	64893050	64914783	1	1	GTEx_v7_Artery_Tibial	Aorta:Left_Ventricle	rs7090758
JMJD1C	10	64926981	65225722	-1	0	NA	Aorta:Left_Ventricle:Right_Ventricle	rs7090758
REEP3	10	65281123	65384883	1	0	NA	Aorta:Left_Ventricle	rs7090758
SIRT1	10	69644427	69678147	1	0	NA	Aorta:Left_Ventricle	rs10823136
HERC4	10	69681665	69835105	-1	0	NA	Aorta:Left_Ventricle	rs10823136
MYPN	10	69865912	69971774	1	0	NA	Aorta:Left_Ventricle	rs10823136
ATOH7	10	69990386	69991871	-1	0	NA	Left_Ventricle	rs10823136
PBLD	10	70042417	70092806	-1	0	NA	Left_Ventricle	rs10823136
HNRNPH3	10	70090931	70102948	1	0	NA	Left_Ventricle	rs10823136
DDX50	10	70661034	70706603	1	0	NA	Left_Ventricle	rs10823136
DDX21	10	70715884	70744829	1	0	NA	Left_Ventricle	rs10823136
ASCC1	10	73856278	73976892	-1	0	NA	Left_Ventricle	rs12572586
ANAPC16	10	73975787	73995618	1	0	NA	Left_Ventricle	rs12572586
MCU	10	74451889	74647452	1	0	NA	Left_Ventricle	rs12572586
PLA2G12B	10	74694928	74714536	-1	0	NA	Left_Ventricle	rs12572586
NUDT13	10	74870217	74891586	1	65	GTEx_v7_Adrenal_Gland:GTEx_v7_Artery_Aorta:GTEx_v7_Artery_Coronary:GTEx_v7_Artery_Tibial:GTEx_v7_Heart_Atrial_Appendage:GTEx_v7_Heart_Left_Ventricle	NA	rs12572586
ECD	10	74889913	74928813	-1	65	GTEx_v7_Artery_Aorta:GTEx_v7_Artery_Tibial	NA	rs12572586
DNAJC9	10	74943120	75008620	-1	16	GTEx_v7_Heart_Atrial_Appendage	NA	rs12572586
TTC18	10	75013517	75118617	-1	65	GTEx_v7_Adrenal_Gland:GTEx_v7_Artery_Aorta:GTEx_v7_Artery_Coronary:GTEx_v7_Artery_Tibial:GTEx_v7_Heart_Atrial_Appendage:GTEx_v7_Heart_Left_Ventricle	NA	rs12572586
USP54	10	75257296	75385711	-1	42	GTEx_v7_Artery_Tibial	NA	rs12572586
MYOZ1	10	75391412	75401515	-1	62	GTEx_v7_Heart_Atrial_Appendage	NA	rs12572586
CAMK2G	10	75572259	75634343	-1	0	NA	Aorta:Left_Ventricle	rs4746172
AP3M1	10	75881524	75910821	-1	0	NA	Aorta	rs4746172
ADK	10	75910960	76469061	1	263	GTEx_v7_Artery_Tibial	Aorta	rs4746172
KAT6B	10	76585340	76792380	1	0	NA	Aorta:Left_Ventricle	rs4746172
DUPD1	10	76797594	76818272	-1	0	NA	Aorta:Left_Ventricle:Right_Ventricle	rs4746172
DUSP13	10	76854192	76868979	-1	0	NA	Aorta:Left_Ventricle:Right_Ventricle	rs4746172
SAMD8	10	76859344	76941881	1	0	NA	Aorta:Left_Ventricle:Right_Ventricle	rs4746172
VDAC2	10	76969912	76991206	1	0	NA	Aorta:Left_Ventricle	rs4746172
COMTD1	10	76993727	76995788	-1	0	NA	Aorta:Left_Ventricle	rs4746172
FAM213A	10	82167585	82192753	1	49	GTEx_v7_Artery_Aorta:GTEx_v7_Heart_Left_Ventricle	NA	rs10887914
ATAD1	10	89511269	89601100	-1	0	NA	Adrenal:Aorta:Left_Ventricle	rs77413490
KLLN	10	89618918	89623194	-1	0	NA	Adrenal:Aorta:Left_Ventricle	rs77413490
PTEN	10	89622870	89731687	1	0	NA	Adrenal:Aorta:Left_Ventricle	rs77413490
RNLS	10	90033621	90344287	-1	0	NA	Aorta:Left_Ventricle:Right_Ventricle	rs77413490
LIPJ	10	90346510	90366733	1	0	NA	Aorta:Left_Ventricle:Right_Ventricle	rs77413490
LIPK	10	90484301	90512543	1	0	NA	Left_Ventricle	rs77413490
LIPN	10	90521163	90537999	1	0	NA	Aorta:Left_Ventricle	rs77413490
LIPM	10	90562487	90580303	1	0	NA	Aorta:Left_Ventricle	rs77413490
ANKRD22	10	90581889	90611575	-1	0	NA	Left_Ventricle	rs77413490
STAMBPL1	10	90639491	90734910	1	0	NA	Left_Ventricle	rs77413490
ACTA2	10	90694831	90751147	-1	0	NA	Left_Ventricle	rs77413490
FAS	10	90750414	90775542	1	0	NA	Left_Ventricle	rs77413490
IFIT2	10	91061712	91069033	1	0	NA	Left_Ventricle	rs77413490
FGFBP3	10	93666346	93669240	-1	6	GTEx_v7_Artery_Aorta	NA	rs11187142
FFAR4	10	95326422	95364237	1	0	NA	Left_Ventricle	rs4494250
SLC35G1	10	95653730	95715819	1	0	NA	Aorta:Left_Ventricle	rs932764;rs4494250
PLCE1	10	95753746	96092580	1	0	NA	Left_Ventricle	rs4494250
NOC3L	10	96075004	96122716	-1	0	NA	Aorta:Left_Ventricle	rs932764;rs4494250
TBC1D12	10	96162261	96295687	1	0	NA	Aorta:Left_Ventricle	rs4494250
SEC31B	10	102246399	102289628	-1	0	NA	Left_Ventricle	rs112184198
NDUFB8	10	102265385	102289638	-1	0	NA	Left_Ventricle	rs112184198
NDUFB8	10	102267203	102289757	-1	0	NA	Left_Ventricle	rs112184198
HIF1AN	10	102288829	102319755	1	0	NA	Left_Ventricle	rs112184198
BTRC	10	103113820	103317078	1	0	NA	Left_Ventricle	rs72847884
MGEA5	10	103544200	103578696	-1	0	NA	Aorta:Left_Ventricle	rs11191156;rs11191548
KCNIP2	10	103585731	103603677	-1	0	NA	Aorta:Left_Ventricle:Right_Ventricle	rs11191156
LDB1	10	103867317	103880210	-1	0	NA	Left_Ventricle	rs11191156
ACTR1A	10	104238986	104262482	-1	0	NA	Left_Ventricle	rs11191548
SUFU	10	104263744	104393292	1	0	NA	Left_Ventricle	rs11191548
WBP1L	10	104503727	104576021	1	77	GTEx_v7_Artery_Tibial	Adrenal:Aorta:Left_Ventricle:Right_Ventricle	rs11191548
CYP17A1	10	104590288	104597290	-1	0	NA	Left_Ventricle	rs11191548
C10orf32	10	104613980	104624718	1	0	NA	Left_Ventricle	rs11191548
C10orf32-ASMT	10	104614029	104661656	1	0	NA	Left_Ventricle	rs11191548
AS3MT	10	104629273	104661656	1	0	NA	Left_Ventricle	rs11191548
CNNM2	10	104678050	104849978	1	0	NA	Left_Ventricle	rs11191548
NT5C2	10	104845940	104953056	-1	107	GTEx_v7_Artery_Tibial	NA	rs11191548
RPEL1	10	105005644	105007773	1	0	NA	Aorta:Left_Ventricle:Right_Ventricle	rs11191548
INA	10	105036920	105050108	1	0	NA	Aorta:Left_Ventricle:Right_Ventricle	rs11191548
OBFC1	10	105642300	105677963	-1	7	GTEx_v7_Heart_Atrial_Appendage	NA	rs4387287
SLK	10	105726959	105788991	1	3	GTEx_v7_Artery_Tibial	Adrenal:Aorta:Left_Ventricle	rs4387287
COL17A1	10	105791044	105845760	-1	0	NA	Aorta:Left_Ventricle	rs4387287
SFR1	10	105881816	105886143	1	0	NA	Aorta:Left_Ventricle:Right_Ventricle	rs4387287
WDR96	10	105889646	105992120	-1	0	NA	Aorta:Left_Ventricle:Right_Ventricle	rs4387287
GSTO1	10	105995114	106027217	1	0	NA	Aorta:Left_Ventricle:Right_Ventricle	rs4387287
GSTO2	10	106028631	106064703	1	0	NA	Aorta:Left_Ventricle:Right_Ventricle	rs4387287
ITPRIP	10	106071894	106098162	-1	0	NA	Left_Ventricle	rs4387287
CCDC147	10	106113522	106214848	1	0	NA	Left_Ventricle	rs4387287
XPNPEP1	10	111624524	111683311	-1	0	NA	Left_Ventricle	rs111777102
ADD3	10	111756126	111895323	1	0	NA	Aorta:Left_Ventricle	rs111777102
MXI1	10	111967363	112047123	1	0	NA	Aorta:Left_Ventricle	rs111777102
SMNDC1	10	112050488	112064709	-1	0	NA	Aorta:Left_Ventricle	rs111777102
DUSP5	10	112257596	112271302	1	0	NA	Left_Ventricle	rs111777102
SMC3	10	112327449	112364394	1	0	NA	Aorta:Left_Ventricle:Right_Ventricle	rs111777102
BBIP1	10	112658488	112679032	-1	0	NA	Aorta:Left_Ventricle	rs111777102
SHOC2	10	112679301	112773425	1	0	NA	Aorta:Left_Ventricle	rs111777102
DCLRE1A	10	115594488	115614142	-1	0	NA	Left_Ventricle	rs2782980;rs1801253
NHLRC2	10	115614420	115676953	1	0	NA	Left_Ventricle	rs2782980;rs1801253
KCNK18	10	118957000	118969810	1	0	NA	Aorta:Left_Ventricle	rs11197813
BTBD16	10	124030821	124097677	1	0	NA	Left_Ventricle	rs72834453
PLEKHA1	10	124134212	124191867	1	12	GTEx_v7_Artery_Aorta:GTEx_v7_Artery_Tibial	Left_Ventricle	rs72834453
ARMS2	10	124214169	124216868	1	1	GTEx_v7_Artery_Tibial	NA	rs72834453
METTL10	10	126436718	126480439	-1	0	NA	Left_Ventricle	rs4411245
ZRANB1	10	126630692	126676758	1	4	GTEx_v7_Artery_Tibial	NA	rs4411245
EDRF1	10	127408084	127452712	1	0	NA	Left_Ventricle	rs4411245
PPP2R2D	10	133747955	133773331	1	12	GTEx_v7_Artery_Aorta:GTEx_v7_Artery_Coronary:GTEx_v7_Artery_Tibial	NA	rs7912283
PIDD	11	799179	809753	-1	6	GTEx_v7_Artery_Aorta:GTEx_v7_Artery_Tibial	NA	rs7126805
CD151	11	832843	839831	1	7	GTEx_v7_Adrenal_Gland:GTEx_v7_Artery_Aorta:GTEx_v7_Artery_Coronary:GTEx_v7_Artery_Tibial:GTEx_v7_Heart_Atrial_Appendage:GTEx_v7_Heart_Left_Ventricle	NA	rs7126805
TSPAN4	11	842808	867116	1	6	GTEx_v7_Adrenal_Gland	NA	rs7126805
TNNT3	11	1940792	1959936	1	1	GTEx_v7_Heart_Left_Ventricle	NA	rs661348
MRPL23	11	1968508	2005752	1	3	GTEx_v7_Artery_Tibial	NA	rs217727
OR52I2	11	4608021	4609135	1	0	NA	Left_Ventricle	rs2929184
OR52I1	11	4615037	4616243	1	0	NA	Left_Ventricle	rs2929184
TRIM68	11	4619902	4629489	-1	0	NA	Left_Ventricle	rs2929184
OR51F2	11	4842551	4843686	1	0	NA	Left_Ventricle	rs17224476
OR51S1	11	4869427	4870514	-1	0	NA	Left_Ventricle	rs17224476
OR51H1P	11	4880886	4881794	-1	0	NA	Left_Ventricle	rs17224476;rs2929184
OR51T1	11	4903049	4904113	1	0	NA	Left_Ventricle	rs17224476;rs2929184
OR52L1	11	6007122	6008215	-1	0	NA	Left_Ventricle	rs2929184
OR56A4	11	6023216	6024424	-1	0	NA	Left_Ventricle	rs2929184
OR56A1	11	6047901	6048971	-1	0	NA	Left_Ventricle	rs2929184
FAM160A2	11	6232565	6255941	-1	0	NA	Aorta:Left_Ventricle	rs2929184
CNGA4	11	6255995	6265659	1	0	NA	Aorta:Left_Ventricle	rs2929184
APBB1	11	6416355	6440644	-1	0	NA	Left_Ventricle	rs2929184
HPX	11	6452279	6463847	-1	0	NA	Left_Ventricle	rs2929184
STK33	11	8413418	8615836	-1	0	NA	Left_Ventricle	rs10743086
TRIM66	11	8633584	8693413	-1	5	GTEx_v7_Artery_Aorta:GTEx_v7_Artery_Tibial:GTEx_v7_Heart_Left_Ventricle	Adrenal:Aorta:Left_Ventricle:Right_Ventricle	rs10743086
RPL27A	11	8703958	8736306	1	0	NA	Adrenal:Aorta:Left_Ventricle:Right_Ventricle	rs10743086
ST5	11	8714898	8932498	-1	0	NA	Left_Ventricle	rs110419
AKIP1	11	8932686	8941631	1	1	GTEx_v7_Artery_Tibial	Left_Ventricle	rs110419;rs10743086
C11orf16	11	8941623	8954553	-1	0	NA	Left_Ventricle	rs110419
IPO7	11	9406169	9469673	1	0	NA	Left_Ventricle	rs7129220
WEE1	11	9595228	9615004	1	0	NA	Left_Ventricle	rs7129220
SWAP70	11	9685624	9774538	1	23	GTEx_v7_Artery_Tibial	Aorta:Left_Ventricle:Right_Ventricle	rs10743086;rs7129220;rs360153
SBF2	11	9800214	10315754	-1	131	GTEx_v7_Artery_Aorta	Left_Ventricle	rs360153;rs7129220
ADM	11	10326227	10328944	1	0	NA	Aorta:Left_Ventricle:Right_Ventricle	rs10743086;rs360153;rs7129220
AMPD3	11	10329860	10529126	1	0	NA	Aorta:Left_Ventricle:Right_Ventricle	rs10743086;rs360153;rs7129220
MTRNR2L8	11	10529434	10530723	-1	0	NA	Left_Ventricle	rs10743086;rs7129220
EIF4G2	11	10818597	10830657	-1	0	NA	Aorta	rs7129220
MICAL2	11	12115543	12285334	1	0	NA	Left_Ventricle	rs900145
TEAD1	11	12695969	12966298	1	0	NA	Left_Ventricle	rs7129220
INSC	11	15133970	15268754	1	0	NA	Left_Ventricle	rs2014408
C11orf58	11	16634679	16778428	1	0	NA	Left_Ventricle:Right_Ventricle	rs1401454;rs2014408
RPS13	11	17095936	17099334	-1	1	GTEx_v7_Heart_Atrial_Appendage	NA	rs757081
NCR3LG1	11	17373273	17398888	1	29	GTEx_v7_Artery_Aorta:GTEx_v7_Artery_Tibial:GTEx_v7_Heart_Left_Ventricle	NA	rs757081;rs5219
E2F8	11	19245610	19263167	-1	0	NA	Left_Ventricle	rs10766533
PRMT3	11	20409076	20530840	1	0	NA	Left_Ventricle	rs11026586
SVIP	11	22835345	22851845	-1	0	NA	Left_Ventricle	rs11026586
LIN7C	11	27516123	27528320	-1	10	GTEx_v7_Artery_Tibial	NA	rs11030119
BDNF	11	27676440	27743605	-1	10	GTEx_v7_Heart_Left_Ventricle	Aorta:Left_Ventricle:Right_Ventricle	rs11030119;rs871004
KIF18A	11	28042167	28129855	-1	0	NA	Left_Ventricle	rs11030119;rs11031051;rs919045
METTL15	11	28129795	28355054	1	7	GTEx_v7_Artery_Aorta:GTEx_v7_Artery_Tibial	Left_Ventricle	rs11030119;rs11031051;rs919045;rs871004
KCNA4	11	30031288	30038570	-1	0	NA	Left_Ventricle	rs11030119
ARL14EP	11	30344598	30359774	1	0	NA	Left_Ventricle	rs11030119
MPPED2	11	30406040	30608419	-1	0	NA	Aorta:Left_Ventricle:Right_Ventricle	rs11030119;rs11031051
DNAJC24	11	31391387	31453396	1	87	GTEx_v7_Artery_Tibial:GTEx_v7_Heart_Atrial_Appendage	NA	rs919045
PAX6	11	31806340	31839509	-1	0	NA	Left_Ventricle	rs919045
RCN1	11	31833939	32127301	1	0	NA	Left_Ventricle	rs919045
EIF3M	11	32605344	32627808	1	0	NA	Left_Ventricle	rs11031051
PRRG4	11	32851489	32879669	1	0	NA	Left_Ventricle	rs11031051
ABTB2	11	34172535	34379555	-1	0	NA	Aorta:Left_Ventricle	rs190194639
CAT	11	34460472	34493609	1	0	NA	Left_Ventricle	rs190194639
CRY2	11	45868669	45904798	1	0	NA	Left_Ventricle	rs1585453
MDK	11	46402306	46405375	1	0	NA	Left_Ventricle	rs1585453
CHRM4	11	46406640	46408107	-1	0	NA	Left_Ventricle	rs1585453
F2	11	46740730	46761056	1	9	GTEx_v7_Artery_Tibial	NA	rs1585453
LRP4	11	46878419	46940193	-1	0	NA	Left_Ventricle	rs1585453
C11orf49	11	46958240	47185936	1	0	NA	Left_Ventricle	rs1585453
ACP2	11	47260853	47270457	-1	0	NA	Left_Ventricle	rs1585453
NR1H3	11	47269851	47290396	1	0	NA	Left_Ventricle	rs1585453
MADD	11	47290712	47351582	1	7	GTEx_v7_Artery_Tibial	NA	rs7103648
SLC39A13	11	47428683	47438047	1	2	GTEx_v7_Artery_Tibial:GTEx_v7_Heart_Left_Ventricle	NA	rs7103648;rs11537751
PTPMT1	11	47586982	47595013	1	52	GTEx_v7_Artery_Coronary	NA	rs11537751
AGBL2	11	47681143	47736941	-1	0	NA	Left_Ventricle	rs1585453;rs11537751
FNBP4	11	47738072	47788995	-1	0	NA	Left_Ventricle	rs1585453
OR4S1	11	48327775	48328704	1	0	NA	Aorta	rs4385883
OR4C3	11	48346472	48347507	1	0	NA	Aorta	rs4385883
OR4A47	11	48510269	48511332	1	0	NA	Aorta:Left_Ventricle	rs4385883
OR4C13	11	49973943	49974971	1	0	NA	Aorta:Left_Ventricle	rs4385883
OR4C12	11	50003009	50004071	-1	0	NA	Left_Ventricle	rs4385883
OR4A5	11	51411378	51412448	-1	0	NA	Left_Ventricle	rs4385883
OR4C46	11	51515282	51516211	1	0	NA	Left_Ventricle	rs4385883
TRIM48	11	55029658	55038595	1	0	NA	Aorta:Left_Ventricle:Right_Ventricle	rs75905900
OR4A16	11	55110627	55111707	1	0	NA	Aorta:Left_Ventricle:Right_Ventricle	rs75905900
OR4A15	11	55135360	55136394	1	0	NA	Left_Ventricle	rs75905900
OR4C15	11	55321783	55322895	1	0	NA	Left_Ventricle	rs75905900
OR4C16	11	55339604	55340536	1	0	NA	Left_Ventricle	rs75905900
OR4C11	11	55370830	55371874	-1	0	NA	Left_Ventricle	rs75905900
OR4P4	11	55405834	55406772	1	0	NA	Aorta:Left_Ventricle	rs75905900
OR4S2	11	55418380	55419315	1	0	NA	Aorta:Left_Ventricle	rs75905900
OR4C6	11	55432614	55433671	1	0	NA	Aorta:Left_Ventricle	rs75905900
OR5D13	11	55540914	55541858	1	0	NA	Left_Ventricle	rs75905900
OR5D14	11	55563032	55563976	1	0	NA	Left_Ventricle	rs75905900
OR5L1	11	55578854	55579952	1	0	NA	Left_Ventricle	rs75905900
OR5D18	11	55587086	55588073	1	0	NA	Left_Ventricle	rs75905900
OR5L2	11	55594695	55595630	1	0	NA	Left_Ventricle	rs75905900
TRIM51	11	55650773	55659286	1	0	NA	Left_Ventricle	rs75905900
OR5F1	11	55761157	55762101	-1	0	NA	Left_Ventricle	rs75905900
OR5AS1	11	55797895	55798869	1	0	NA	Left_Ventricle	rs75905900
OR8I2	11	55860753	55861762	1	0	NA	Left_Ventricle	rs75905900
OR8H2	11	55872519	55873457	1	0	NA	Left_Ventricle	rs75905900
OR8K5	11	55926870	55927793	-1	0	NA	Left_Ventricle	rs75905900
OR5J2	11	55944094	55945032	1	0	NA	Left_Ventricle	rs75905900
OR5T2	11	55999490	56000737	-1	0	NA	Left_Ventricle	rs75905900
OR5T3	11	56019676	56020698	1	0	NA	Left_Ventricle	rs75905900
OR5T1	11	56043029	56044146	1	0	NA	Left_Ventricle	rs75905900
OR8H1	11	56057529	56058566	-1	0	NA	Left_Ventricle	rs75905900
OR8K3	11	56085783	56086721	1	0	NA	Aorta:Left_Ventricle	rs75905900
OR8K1	11	56113421	56114507	1	0	NA	Aorta:Left_Ventricle	rs75905900
OR8J1	11	56127691	56128764	1	0	NA	Left_Ventricle	rs75905900
OR8U1	11	56143100	56144029	1	0	NA	Left_Ventricle	rs75905900
OR5R1	11	56184734	56185708	-1	0	NA	Aorta:Left_Ventricle	rs75905900
OR5M9	11	56229945	56230877	-1	0	NA	Left_Ventricle	rs75905900
OR5M3	11	56236964	56238014	-1	0	NA	Left_Ventricle	rs75905900
OR5M8	11	56257825	56258871	-1	0	NA	Left_Ventricle	rs75905900;rs11229457
OR5M11	11	56309746	56310757	-1	0	NA	Aorta:Left_Ventricle	rs75905900
OR5M10	11	56344212	56345263	-1	0	NA	Aorta:Left_Ventricle	rs75905900
TNKS1BP1	11	57067112	57092426	-1	1	GTEx_v7_Adrenal_Gland	NA	rs11607056
SSRP1	11	57093459	57103351	-1	0	NA	HUVEC	rs11607056
P2RX3	11	57105848	57138073	1	1	GTEx_v7_Heart_Left_Ventricle	HUVEC	rs11607056
SLC43A3	11	57174427	57195053	-1	0	NA	Left_Ventricle	rs11229457
SLC43A1	11	57252007	57283259	-1	3	GTEx_v7_Adrenal_Gland	Left_Ventricle	rs11229457;rs11607056
TIMM10	11	57295936	57298276	-1	76	GTEx_v7_Adrenal_Gland:GTEx_v7_Artery_Tibial	Left_Ventricle	rs11229457;rs11607056
SMTNL1	11	57308979	57318108	1	0	NA	Left_Ventricle	rs11229457
SERPING1	11	57364860	57382326	1	0	NA	Left_Ventricle	rs11229457
YPEL4	11	57412560	57417417	-1	0	NA	Aorta:Left_Ventricle	rs11607056;rs11229457
CLP1	11	57416465	57429340	1	0	NA	Aorta:Left_Ventricle	rs11607056;rs11229457
ZDHHC5	11	57435219	57468659	1	76	GTEx_v7_Artery_Aorta:GTEx_v7_Artery_Tibial:GTEx_v7_Heart_Left_Ventricle	Aorta:Left_Ventricle	rs11607056;rs11229457
MED19	11	57471186	57479693	-1	77	GTEx_v7_Artery_Tibial:GTEx_v7_Heart_Atrial_Appendage:GTEx_v7_Heart_Left_Ventricle	Aorta:Left_Ventricle	rs11607056;rs11229457
TMX2	11	57480072	57508445	1	0	NA	Aorta:Left_Ventricle	rs11607056;rs11229457
TMX2-CTNND1	11	57480077	57559058	1	0	NA	Aorta:Left_Ventricle	rs11607056;rs11229457
C11orf31	11	57508825	57510986	1	0	NA	Left_Ventricle	rs11229457
BTBD18	11	57510986	57519253	-1	0	NA	Left_Ventricle	rs11229457
CTNND1	11	57520715	57587018	1	0	NA	Aorta:Left_Ventricle	rs11607056;rs11229457
OR9Q1	11	57791353	57949088	1	0	NA	Left_Ventricle	rs11607056
OR6Q1	11	57798402	57799403	1	0	NA	Left_Ventricle	rs11607056
OR9I1	11	57885972	57886916	-1	0	NA	Left_Ventricle	rs11607056;rs11229457
OR9Q2	11	57957906	57958990	1	0	NA	Left_Ventricle	rs11607056;rs11229457
OR1S2	11	57970674	57971653	-1	0	NA	Left_Ventricle	rs11607056
OR1S1	11	57982217	57983195	1	0	NA	Left_Ventricle	rs11607056
OR10Q1	11	57995354	57996390	-1	0	NA	Left_Ventricle	rs11607056
OR10W1	11	58034264	58035732	-1	0	NA	Left_Ventricle	rs11607056
OR5B17	11	58125597	58126542	-1	0	NA	Left_Ventricle	rs11607056
OR5B3	11	58169937	58170882	-1	0	NA	Left_Ventricle	rs11607056
OR5B2	11	58189738	58190786	-1	0	NA	Left_Ventricle	rs11607056
OR5B21	11	58274648	58275578	-1	0	NA	HUVEC:Left_Ventricle	rs11607056
LPXN	11	58294344	58345693	-1	0	NA	Aorta:Left_Ventricle	rs11607056
ZFP91	11	58346584	58388515	1	23	GTEx_v7_Artery_Aorta	Aorta:Left_Ventricle	rs11607056;rs11229457
ZFP91-CNTF	11	58346645	58392112	1	0	NA	Aorta:Left_Ventricle	rs11607056
CNTF	11	58390146	58393198	1	0	NA	Aorta:Left_Ventricle	rs11607056
PATL1	11	59404189	59436453	-1	0	NA	Left_Ventricle	rs11607056
LRRC10B	11	61276272	61278482	1	5	GTEx_v7_Artery_Tibial	NA	rs751984
MAP3K11	11	65365226	65382853	-1	3	GTEx_v7_Artery_Aorta	NA	rs3741378
C11orf24	11	68028803	68039469	-1	2	GTEx_v7_Artery_Aorta:GTEx_v7_Artery_Tibial:GTEx_v7_Heart_Atrial_Appendage:GTEx_v7_Heart_Left_Ventricle	NA	rs67976715
LRP5	11	68080077	68216743	1	1	GTEx_v7_Adrenal_Gland	NA	rs67976715
RNF121	11	71639747	71708643	1	0	NA	Left_Ventricle	rs504217
IL18BP	11	71709587	71716761	1	0	NA	Left_Ventricle:Right_Ventricle	rs504217
NUMA1	11	71713910	71791739	-1	0	NA	Left_Ventricle	rs504217
LRTOMT	11	71791382	71821828	1	0	NA	Left_Ventricle	rs504217
LAMTOR1	11	71796941	71814433	-1	0	NA	Left_Ventricle	rs504217
ANAPC15	11	71817424	71823826	-1	0	NA	Left_Ventricle	rs504217
FOLR3	11	71825915	71850936	1	0	NA	Left_Ventricle	rs504217
FOLR1	11	71900602	71907345	1	0	NA	Left_Ventricle	rs504217
CLPB	11	72003469	72145692	-1	0	NA	HUVEC:Aorta:Left_Ventricle	rs504217
RELT	11	73087309	73108519	1	8	GTEx_v7_Artery_Tibial	NA	rs2298807
FAM168A	11	73111532	73309234	-1	25	GTEx_v7_Artery_Tibial	Left_Ventricle	rs2298807
CLNS1A	11	77225981	77348850	-1	365	GTEx_v7_Adrenal_Gland:GTEx_v7_Artery_Tibial	NA	rs59986178
AQP11	11	77300436	77321400	1	365	GTEx_v7_Artery_Aorta:GTEx_v7_Artery_Coronary:GTEx_v7_Artery_Tibial	NA	rs59986178
AAMDC	11	77532155	77629478	1	365	GTEx_v7_Artery_Aorta:GTEx_v7_Artery_Tibial:GTEx_v7_Heart_Atrial_Appendage:GTEx_v7_Heart_Left_Ventricle	NA	rs59986178
INTS4	11	77589766	77705724	-1	365	GTEx_v7_Artery_Aorta:GTEx_v7_Artery_Tibial	Left_Ventricle	rs59986178
NDUFC2-KCTD14	11	77728017	77790911	-1	0	NA	Left_Ventricle	rs2450128
THRSP	11	77774907	77779397	1	0	NA	Left_Ventricle	rs2450128
NDUFC2	11	77779350	77791265	-1	0	NA	Left_Ventricle	rs2450128
ALG8	11	77811982	77850706	-1	0	NA	Left_Ventricle	rs2450128
KCTD21	11	77882295	77899868	-1	0	NA	Aorta:Left_Ventricle	rs2450128
USP35	11	77899858	77925757	1	0	NA	Aorta:Left_Ventricle	rs2450128
GAB2	11	77926343	78129394	-1	288	GTEx_v7_Adrenal_Gland:GTEx_v7_Artery_Tibial	Left_Ventricle	rs2450128
NARS2	11	78147007	78285919	-1	288	GTEx_v7_Artery_Aorta:GTEx_v7_Artery_Coronary:GTEx_v7_Artery_Tibial	NA	rs2450128
CWC15	11	94695787	94706776	-1	0	NA	Aorta:Left_Ventricle	rs11021221
KDM4D	11	94706845	94732682	1	0	NA	Aorta:Left_Ventricle	rs11021221
KDM4E	11	94758422	94760760	1	0	NA	Left_Ventricle	rs11021221
ENDOD1	11	94822974	94865809	1	0	NA	Left_Ventricle	rs11021221
SESN3	11	94898704	94965705	-1	2	GTEx_v7_Artery_Aorta:GTEx_v7_Artery_Tibial	Aorta:Left_Ventricle	rs11021221
ARHGAP42	11	100558384	100862668	1	4	GTEx_v7_Artery_Aorta:GTEx_v7_Artery_Coronary:GTEx_v7_Artery_Tibial:GTEx_v7_Heart_Left_Ventricle	Left_Ventricle	rs633185;rs61892344
TMEM133	11	100862811	100864663	1	4	GTEx_v7_Artery_Aorta:GTEx_v7_Artery_Coronary:GTEx_v7_Artery_Tibial	Aorta:Left_Ventricle	rs61892344;rs633185
PGR	11	100900355	101001255	-1	59	GTEx_v7_Artery_Aorta:GTEx_v7_Artery_Tibial	Aorta:Left_Ventricle	rs61892344
ANGPTL5	11	101761405	101787253	-1	0	NA	Left_Ventricle	rs61892344
KIAA1377	11	101785746	101871789	1	0	NA	Left_Ventricle	rs61892344
C11orf70	11	101918174	101955291	1	14	GTEx_v7_Artery_Tibial	NA	rs12807220
YAP1	11	101981192	102104154	1	0	NA	Aorta:Left_Ventricle	rs12807220
MMP7	11	102391239	102401484	-1	0	NA	Left_Ventricle	rs61892344
CASP12	11	104756445	104769397	-1	0	NA	Left_Ventricle	rs12807220
CASP4	11	104813593	104840163	-1	0	NA	Left_Ventricle	rs4754196
GUCY1A2	11	106544738	106889250	-1	0	NA	Left_Ventricle	rs4754196
CWF19L2	11	107197071	107328572	-1	16	GTEx_v7_Artery_Tibial	NA	rs4754196
C11orf87	11	109292846	109299840	1	0	NA	Left_Ventricle	rs4754196
ZBTB16	11	113930315	114121398	1	0	NA	Left_Ventricle	rs17119370
NNMT	11	114128509	114184007	1	0	NA	Left_Ventricle	rs17119370
CADM1	11	115039938	115375675	-1	0	NA	Left_Ventricle	rs17119370
SIK3	11	116714118	116969153	-1	0	NA	Aorta:Left_Ventricle	rs1076485
BACE1	11	117156402	117186975	-1	3	GTEx_v7_Adrenal_Gland	NA	rs8258
CEP164	11	117185273	117283984	1	3	GTEx_v7_Artery_Aorta	NA	rs8258
DSCAML1	11	117298489	117688240	-1	0	NA	Left_Ventricle	rs8258
FXYD2	11	117671559	117699413	-1	0	NA	Left_Ventricle	rs8258
TMPRSS13	11	117771358	117800174	-1	0	NA	Left_Ventricle	rs8258
IL10RA	11	117857063	117872196	1	0	NA	Left_Ventricle:Right_Ventricle	rs8258
TMPRSS4	11	117947753	117992605	1	0	NA	Left_Ventricle	rs17119370
MPZL3	11	118097409	118123065	-1	0	NA	Left_Ventricle	rs8258
MPZL2	11	118124118	118135251	-1	0	NA	Left_Ventricle	rs8258
UBASH3B	11	122526383	122685181	1	11	GTEx_v7_Heart_Atrial_Appendage	NA	rs12574332
APLP2	11	129939732	130014699	1	0	NA	Left_Ventricle	rs11222386
ST14	11	130029457	130080271	1	0	NA	Left_Ventricle	rs11222386
ADAMTS8	11	130274820	130298888	-1	0	NA	Aorta:Left_Ventricle:Right_Ventricle	rs11222386
ADAMTS15	11	130318869	130346532	1	0	NA	Aorta:Left_Ventricle:Right_Ventricle	rs11222386
SNX19	11	130745331	130786404	-1	77	GTEx_v7_Adrenal_Gland:GTEx_v7_Artery_Aorta:GTEx_v7_Artery_Coronary:GTEx_v7_Artery_Tibial:GTEx_v7_Heart_Atrial_Appendage:GTEx_v7_Heart_Left_Ventricle	Left_Ventricle:Right_Ventricle	rs11222084;rs11222386
KDM5A	12	389295	498620	-1	135	GTEx_v7_Artery_Tibial:GTEx_v7_Heart_Atrial_Appendage	NA	rs78998485
CCDC77	12	498439	551811	1	135	GTEx_v7_Artery_Aorta:GTEx_v7_Artery_Coronary:GTEx_v7_Artery_Tibial:GTEx_v7_Heart_Atrial_Appendage	NA	rs78998485
RAD52	12	1021243	1099219	-1	1	GTEx_v7_Adrenal_Gland:GTEx_v7_Artery_Aorta:GTEx_v7_Artery_Tibial:GTEx_v7_Heart_Atrial_Appendage:GTEx_v7_Heart_Left_Ventricle	NA	rs11571376
C12orf4	12	4596894	4647674	-1	0	NA	Left_Ventricle	rs117233107
RAD51AP1	12	4647950	4669214	1	0	NA	Left_Ventricle	rs117233107
DYRK4	12	4671370	4723325	1	0	NA	Left_Ventricle	rs117233107
TAS2R8	12	10958650	10959892	-1	0	NA	Left_Ventricle	rs28621435
TAS2R9	12	10961693	10962767	-1	0	NA	Left_Ventricle	rs28621435
TAS2R10	12	10977916	10978957	-1	0	NA	Left_Ventricle	rs28621435
PRB3	12	11418857	11422739	-1	0	NA	Left_Ventricle	rs28621435
PRB1	12	11504757	11548500	-1	0	NA	Aorta	rs28621435
GPRC5D	12	13093709	13105081	-1	0	NA	Left_Ventricle	rs28621435
MGP	12	15034115	15038860	-1	0	NA	Left_Ventricle	rs7313556
RERG	12	15260717	15501609	-1	0	NA	Left_Ventricle	rs7313556
PTPRO	12	15475331	15750333	1	0	NA	Left_Ventricle	rs28621435
RERGL	12	18233803	18473041	-1	0	NA	Left_Ventricle	rs12579720
AEBP2	12	19556979	19873735	1	5	GTEx_v7_Artery_Aorta	NA	rs61912333
PDE3A	12	20522179	20837315	1	0	NA	Aorta:Left_Ventricle:Right_Ventricle	rs12579720;rs73080726
GYS2	12	21689123	21757781	-1	0	NA	Left_Ventricle	rs12579720
LDHB	12	21788276	21910791	-1	0	NA	Left_Ventricle	rs704191
KCNJ8	12	21917889	21928515	-1	0	NA	Left_Ventricle	rs704191
ABCC9	12	21950335	22094336	-1	16	GTEx_v7_Adrenal_Gland:GTEx_v7_Artery_Aorta	Left_Ventricle	rs704191
SOX5	12	23682440	24103966	-1	0	NA	Aorta:Left_Ventricle	rs17287293
IFLTD1	12	25562241	25801513	-1	0	NA	Left_Ventricle	rs6487543
RASSF8	12	26111962	26232825	1	0	NA	Left_Ventricle	rs6487543
BHLHE41	12	26272959	26278060	-1	0	NA	Aorta:Left_Ventricle	rs6487543
SSPN	12	26274924	26452223	1	0	NA	Aorta:Left_Ventricle	rs6487543
C12orf71	12	27233991	27235447	-1	0	NA	Left_Ventricle	rs1098708
ARNTL2	12	27485787	27576241	1	0	NA	Aorta:Left_Ventricle	rs1098708
REP15	12	27849428	27850566	1	0	NA	Left_Ventricle	rs1098708
MRPS35	12	27863706	27909228	1	0	NA	Left_Ventricle	rs1098708
KLHL42	12	27932953	27955973	1	24	GTEx_v7_Artery_Aorta:GTEx_v7_Artery_Tibial	NA	rs10842991
CCDC91	12	28286182	28732883	1	1	GTEx_v7_Artery_Aorta	NA	rs10842991
PDZRN4	12	41582250	41968392	1	0	NA	Aorta	rs7965392
GXYLT1	12	42475647	42538681	-1	68	GTEx_v7_Artery_Aorta:GTEx_v7_Artery_Tibial	Aorta:Left_Ventricle	rs7965392
YAF2	12	42550906	42632151	-1	107	GTEx_v7_Artery_Tibial	NA	rs7965392
PPHLN1	12	42632249	42853517	1	107	GTEx_v7_Adrenal_Gland:GTEx_v7_Artery_Aorta:GTEx_v7_Artery_Coronary:GTEx_v7_Artery_Tibial:GTEx_v7_Heart_Atrial_Appendage	NA	rs7965392
ZCRB1	12	42705880	42719920	-1	106	GTEx_v7_Artery_Aorta:GTEx_v7_Artery_Coronary:GTEx_v7_Artery_Tibial	Aorta:Left_Ventricle	rs7965392
TWF1	12	44187526	44200178	-1	0	NA	Left_Ventricle	rs7965392
TMEM117	12	44229770	44783545	1	0	NA	Left_Ventricle	rs7965392
SLC38A1	12	46576846	46663800	-1	0	NA	Left_Ventricle	rs11168245
DKFZP779L1853	12	48592170	48595814	1	4	GTEx_v7_Artery_Aorta	NA	rs2261608
H1FNT	12	48722763	48724062	1	9	GTEx_v7_Adrenal_Gland:GTEx_v7_Artery_Aorta:GTEx_v7_Artery_Tibial:GTEx_v7_Heart_Left_Ventricle	NA	rs2261608;rs1126930
ZNF641	12	48733791	48745197	-1	4	GTEx_v7_Artery_Aorta:GTEx_v7_Artery_Tibial	NA	rs2261608
ANP32D	12	48866448	48866843	1	0	NA	Left_Ventricle	rs2261608
C12orf54	12	48876286	48890295	1	0	NA	Left_Ventricle	rs2261608
TUBA1B	12	49521565	49525180	-1	0	NA	Left_Ventricle	rs1126930
TUBA1A	12	49578579	49583107	-1	0	NA	Left_Ventricle	rs1126930
TUBA1C	12	49582519	49667114	1	0	NA	Left_Ventricle	rs1126930
COX14	12	50505762	50514240	1	39	GTEx_v7_Adrenal_Gland:GTEx_v7_Artery_Tibial:GTEx_v7_Heart_Atrial_Appendage	NA	rs7302981
CERS5	12	50523575	50561288	-1	0	NA	Left_Ventricle	rs61926181
FAM186A	12	50720013	50790405	-1	0	NA	Left_Ventricle	rs7302981
LARP4	12	50786166	50873787	1	0	NA	Left_Ventricle	rs7302981
ATF1	12	51157493	51214905	1	39	GTEx_v7_Artery_Aorta:GTEx_v7_Artery_Tibial	NA	rs7302981
CBX5	12	54624724	54673886	-1	0	NA	Left_Ventricle	rs7137749
HNRNPA1	12	54673977	54680872	1	0	NA	Left_Ventricle	rs7137749
ITGA5	12	54789045	54813244	-1	0	NA	Left_Ventricle	rs7137749
PA2G4	12	56498103	56507691	1	0	NA	Left_Ventricle	rs7137749
RPL41	12	56510370	56511727	1	0	NA	Left_Ventricle	rs7137749
ZC3H10	12	56511943	56516278	1	0	NA	Left_Ventricle	rs7137749
ESYT1	12	56512034	56538455	1	0	NA	Left_Ventricle	rs7137749
SMARCC2	12	56556767	56583351	-1	0	NA	Aorta:Left_Ventricle:Right_Ventricle	rs7137749
PAN2	12	56710007	56727837	-1	0	NA	Left_Ventricle	rs7137749
IL23A	12	56732663	56734193	1	0	NA	Left_Ventricle	rs7137749
STAT2	12	56735381	56753939	-1	0	NA	Left_Ventricle	rs7137749
APOF	12	56754353	56756607	-1	0	NA	Left_Ventricle	rs7137749
GLS2	12	56864736	56882198	-1	0	NA	Aorta:Left_Ventricle:Right_Ventricle	rs7137749
RBMS2	12	56915713	56984745	1	0	NA	Aorta:Left_Ventricle:Right_Ventricle	rs7137749
HSD17B6	12	57145945	57181574	1	74	GTEx_v7_Artery_Tibial	NA	rs7137749
SDR9C7	12	57316938	57328189	-1	0	NA	Left_Ventricle	rs7137749
RDH16	12	57345219	57353158	-1	0	NA	Left_Ventricle	rs7137749
GPR182	12	57388230	57390468	1	0	NA	Aorta:Left_Ventricle	rs7137749
HBCBP	12	57390745	57391335	1	0	NA	HUVEC:Aorta:Left_Ventricle	rs7137749
ZBTB39	12	57392618	57400230	-1	0	NA	HUVEC:Aorta:Left_Ventricle	rs7137749
MYO1A	12	57422301	57444982	-1	0	NA	Left_Ventricle	rs7137749
TMEM194A	12	57449426	57481846	-1	0	NA	Left_Ventricle	rs7137749
NAB2	12	57482677	57489259	1	0	NA	Left_Ventricle	rs7137749
CYP27B1	12	58156117	58162769	-1	0	NA	Left_Ventricle	rs7137749
METTL1	12	58162254	58166576	-1	0	NA	Left_Ventricle	rs7137749
METTL21B	12	58165275	58176324	1	0	NA	Left_Ventricle	rs7137749
TSFM	12	58176372	58201854	1	0	NA	Left_Ventricle	rs7137749
LEMD3	12	65563351	65642107	1	0	NA	Left_Ventricle	rs4143175
CAND1	12	67663061	67713731	1	1	GTEx_v7_Artery_Tibial	Left_Ventricle	rs521033;rs4143175
IFNG	12	68548548	68553527	-1	0	NA	Left_Ventricle	rs4143175
IL26	12	68595131	68619601	-1	0	NA	Left_Ventricle	rs4143175
CPM	12	69235977	69365350	-1	0	NA	Left_Ventricle	rs4143175
LYZ	12	69742121	69748014	1	0	NA	Aorta	rs521033
YEATS4	12	69753483	69784576	1	0	NA	Aorta	rs521033
FRS2	12	69864129	69973562	1	7	GTEx_v7_Artery_Tibial	Aorta:Left_Ventricle:Right_Ventricle	rs521033
CCT2	12	69979114	69995350	1	0	NA	Aorta:Left_Ventricle:Right_Ventricle	rs521033
KCNMB4	12	70760056	70828072	1	0	NA	Left_Ventricle	rs521033
OSBPL8	12	76745577	76953589	-1	0	NA	Left_Ventricle	rs7963801
SYT1	12	79257773	79845788	1	0	NA	Aorta:Left_Ventricle:Right_Ventricle	rs7963801
OTOGL	12	80603233	80772870	1	0	NA	Left_Ventricle	rs7963801
PTPRQ	12	80799774	81072802	1	0	NA	Left_Ventricle	rs7963801
KITLG	12	88886570	88974628	-1	0	NA	Left_Ventricle	rs10858966
POC1B	12	89813495	89919801	-1	0	NA	Left_Ventricle	rs10858966
GALNT4	12	89913185	89920039	-1	0	NA	Left_Ventricle	rs10858966
POC1B-GALNT4	12	89913185	89920039	-1	0	NA	Left_Ventricle	rs10858966
ATP2B1	12	89981828	90103077	-1	27	GTEx_v7_Artery_Tibial	Left_Ventricle	rs17249754
CCER1	12	91299399	91348953	-1	0	NA	HUVEC:Left_Ventricle	rs17249754;rs10858966
EPYC	12	91357456	91398803	-1	0	NA	Left_Ventricle	rs17249754;rs10858966
LUM	12	91496406	91505608	-1	0	NA	Left_Ventricle	rs17249754
DCN	12	91539025	91576900	-1	0	NA	Aorta:Left_Ventricle	rs17249754;rs10858966
C12orf79	12	92378756	92536690	-1	0	NA	Left_Ventricle	rs10858966
BTG1	12	92536286	92539673	-1	0	NA	Left_Ventricle	rs10858966
MRPL42	12	93861264	93897545	1	0	NA	Left_Ventricle	rs139236208
SOCS2	12	93963590	93977263	1	0	NA	Left_Ventricle	rs139236208
CRADD	12	94071151	94288616	1	0	NA	Left_Ventricle	rs139236208
PLXNC1	12	94542499	94701451	1	0	NA	Aorta:Left_Ventricle	rs139236208
NR2C1	12	95414005	95467479	-1	0	NA	Left_Ventricle	rs139236208
FGD6	12	95470525	95611258	-1	3	GTEx_v7_Artery_Aorta:GTEx_v7_Artery_Tibial	Aorta:Left_Ventricle	rs7977311
VEZT	12	95611522	95696566	1	0	NA	Aorta:Left_Ventricle	rs7977311
METAP2	12	95867296	95909615	1	0	NA	Aorta	rs7977311
USP44	12	95910336	95945266	-1	0	NA	Aorta:Left_Ventricle:Right_Ventricle	rs7977311;rs7134060
NTN4	12	96051583	96184930	-1	0	NA	Aorta:Left_Ventricle	rs11108209
RP11-536G4.1	12	96196875	96217085	1	0	NA	Aorta:Left_Ventricle	rs11108209
SNRPF	12	96252706	96297606	1	0	NA	Left_Ventricle	rs7134060
HAL	12	96366440	96390143	-1	0	NA	Left_Ventricle	rs7134060
LTA4H	12	96394606	96437298	-1	0	NA	Aorta:Left_Ventricle	rs7134060
ELK3	12	96588160	96663613	1	0	NA	Left_Ventricle	rs7134060
CDK17	12	96672039	96794338	-1	0	NA	Aorta:Left_Ventricle:Right_Ventricle	rs7134060
C12orf55	12	96883349	97269333	1	0	NA	HUVEC:Aorta:Left_Ventricle:Right_Ventricle	rs7134060
IKBIP	12	99007183	99038891	-1	0	NA	Left_Ventricle	rs7134060
APAF1	12	99038919	99129204	1	0	NA	Left_Ventricle	rs7134060
CCDC53	12	102406705	102455927	-1	25	GTEx_v7_Artery_Tibial:GTEx_v7_Heart_Left_Ventricle	Left_Ventricle	rs5742643
NUP37	12	102467967	102513902	-1	0	NA	Left_Ventricle	rs5742643
PARPBP	12	102513956	102591298	1	0	NA	Left_Ventricle	rs5742643
PMCH	12	102590237	102591623	-1	0	NA	Aorta	rs5742643
IGF1	12	102789645	102874423	-1	0	NA	Aorta:Left_Ventricle	rs5742643
NUAK1	12	106457118	106533811	-1	0	NA	Left_Ventricle:Right_Ventricle	rs11112548
TRAFD1	12	112563305	112591407	1	0	NA	Left_Ventricle	rs3184504
TBX3	12	115108059	115121969	-1	0	NA	Left_Ventricle	rs11615689
MED13L	12	116395711	116715143	-1	0	NA	Aorta:Left_Ventricle:Right_Ventricle	rs11615689
MAP1LC3B2	12	116997186	117014425	1	0	NA	Left_Ventricle	rs11615689
C12orf49	12	117153593	117175875	-1	0	NA	Left_Ventricle	rs2384550;rs11615689
RNFT2	12	117176096	117291436	1	0	NA	Left_Ventricle	rs2384550;rs11615689
HRK	12	117293949	117319246	-1	0	NA	Left_Ventricle	rs2384550;rs11615689
TESC	12	117476728	117537284	-1	0	NA	Left_Ventricle	rs11615689
FBXO21	12	117581146	117628336	-1	0	NA	Left_Ventricle	rs11615689
WSB2	12	118470712	118500235	-1	0	NA	Left_Ventricle	rs11615689
SIRT4	12	120740119	120751052	1	81	GTEx_v7_Artery_Aorta:GTEx_v7_Artery_Tibial	NA	rs3898618
COX6A1	12	120875893	120878545	1	0	NA	Left_Ventricle	rs3898618
RSRC2	12	122989190	123011547	-1	0	NA	Left_Ventricle	rs1060105
KNTC1	12	123011793	123110943	1	0	NA	Left_Ventricle	rs1060105
CCDC62	12	123258874	123312075	1	0	NA	Left_Ventricle	rs1060105
ABCB9	12	123405498	123466196	-1	206	GTEx_v7_Artery_Aorta:GTEx_v7_Artery_Tibial:GTEx_v7_Heart_Atrial_Appendage:GTEx_v7_Heart_Left_Ventricle	NA	rs1060105
ARL6IP4	12	123464607	123467456	1	141	GTEx_v7_Heart_Atrial_Appendage	NA	rs1060105
PITPNM2	12	123468027	123634562	-1	0	NA	Adrenal:Aorta:Left_Ventricle:Right_Ventricle	rs1060105
MPHOSPH9	12	123636867	123728561	-1	210	GTEx_v7_Artery_Tibial:GTEx_v7_Heart_Atrial_Appendage:GTEx_v7_Heart_Left_Ventricle	Aorta:Left_Ventricle	rs1060105
C12orf65	12	123717463	123742506	1	210	GTEx_v7_Artery_Aorta:GTEx_v7_Artery_Tibial	Aorta:Left_Ventricle	rs1060105
CDK2AP1	12	123745528	123756881	-1	210	GTEx_v7_Artery_Aorta:GTEx_v7_Artery_Tibial:GTEx_v7_Heart_Left_Ventricle	Aorta:Left_Ventricle	rs1060105
SETD8	12	123868320	123893905	1	29	GTEx_v7_Artery_Tibial	NA	rs1060105
DDX55	12	124086624	124105488	1	0	NA	HUVEC:Aorta:Left_Ventricle	rs1060105
EIF2B1	12	124104953	124118313	-1	0	NA	Aorta:Left_Ventricle	rs1060105
GTF2H3	12	124118375	124147153	1	0	NA	Aorta:Left_Ventricle	rs1060105
TCTN2	12	124155660	124192948	1	0	NA	Left_Ventricle	rs1060105
SAP18	13	21714653	21723221	1	0	NA	Left_Ventricle	rs2480171
PARP4	13	24995064	25086948	-1	0	NA	Left_Ventricle	rs55641580
RNF6	13	26706253	26796791	-1	0	NA	Left_Ventricle	rs1331012
WASF3	13	27131840	27263085	1	33	GTEx_v7_Artery_Aorta:GTEx_v7_Artery_Tibial	NA	rs1331012
GPR12	13	27329341	27334922	-1	0	NA	Left_Ventricle	rs1331012
MTIF3	13	28009776	28024739	-1	0	NA	Left_Ventricle	rs55641580
RXFP2	13	32313674	32377009	1	44	GTEx_v7_Adrenal_Gland	NA	rs9532243
COG6	13	40229764	40365802	1	0	NA	Aorta:Left_Ventricle	rs9549297
SLC25A15	13	41363548	41384247	1	20	GTEx_v7_Artery_Tibial:GTEx_v7_Heart_Left_Ventricle	NA	rs9549297
ELF1	13	41506056	41635576	-1	0	NA	Aorta:Left_Ventricle	rs9549297
WBP4	13	41635410	41658137	1	0	NA	Aorta:Left_Ventricle	rs9549297
MTRF1	13	41790505	41837742	-1	0	NA	Left_Ventricle	rs73187288
ENOX1	13	43787654	44361044	-1	0	NA	Left_Ventricle	rs73187288
LRCH1	13	47127303	47327175	1	52	GTEx_v7_Artery_Aorta:GTEx_v7_Artery_Tibial:GTEx_v7_Heart_Left_Ventricle	Aorta:Left_Ventricle:Right_Ventricle	rs912434
CAB39L	13	49882786	50018262	-1	0	NA	Left_Ventricle	rs9526707
SETDB2	13	50018429	50069138	1	0	NA	Left_Ventricle	rs9526707
EBPL	13	50234859	50265611	-1	4	GTEx_v7_Artery_Aorta:GTEx_v7_Artery_Tibial	NA	rs12583637
KPNA3	13	50273447	50367057	-1	0	NA	Aorta:Left_Ventricle	rs9526707
SPRYD7	13	50486842	50510626	-1	109	GTEx_v7_Artery_Tibial:GTEx_v7_Heart_Atrial_Appendage	Left_Ventricle	rs12583637;rs9526707
TRIM13	13	50570024	50594617	1	112	GTEx_v7_Artery_Tibial:GTEx_v7_Heart_Atrial_Appendage:GTEx_v7_Heart_Left_Ventricle	Left_Ventricle	rs9526707;rs12583637
KCNRG	13	50589390	50595058	1	0	NA	Left_Ventricle	rs9526707
DLEU1	13	50656307	51297372	1	3	GTEx_v7_Adrenal_Gland	Aorta:Left_Ventricle	rs9526707;rs12583637
DLEU7	13	51285144	51418075	-1	0	NA	Aorta:Left_Ventricle:Right_Ventricle	rs12583637;rs9526707
RNASEH2B	13	51483814	51544592	1	12	GTEx_v7_Artery_Tibial:GTEx_v7_Heart_Atrial_Appendage	Aorta:Left_Ventricle:Right_Ventricle	rs12583637;rs9526707
FAM124A	13	51796503	51858377	1	0	NA	Left_Ventricle	rs12583637
PCDH17	13	58205944	58303445	1	0	NA	Left_Ventricle	rs9563529
DIAPH3	13	60239717	60738121	-1	0	NA	Left_Ventricle	rs9563529
TDRD3	13	60970591	61148012	1	0	NA	Left_Ventricle	rs9563529
DACH1	13	72012098	72441330	-1	0	NA	Left_Ventricle	rs3861113
POU4F1	13	79172497	79177673	-1	3	GTEx_v7_Artery_Aorta:GTEx_v7_Artery_Coronary:GTEx_v7_Artery_Tibial	NA	rs4304924
MBNL2	13	97873688	98046374	1	0	NA	Left_Ventricle	rs55684003
CARS2	13	111293759	111365950	-1	20	GTEx_v7_Adrenal_Gland:GTEx_v7_Artery_Aorta:GTEx_v7_Artery_Tibial:GTEx_v7_Heart_Atrial_Appendage:GTEx_v7_Heart_Left_Ventricle	NA	rs3742182
DCUN1D2	13	114110134	114145267	-1	0	NA	Left_Ventricle	rs7331680
TMCO3	13	114145310	114204542	1	0	NA	Left_Ventricle	rs7331680
ATP4B	13	114303119	114312501	-1	0	NA	Left_Ventricle	rs7331680
CDC16	13	115000362	115038198	1	8	GTEx_v7_Adrenal_Gland:GTEx_v7_Artery_Aorta:GTEx_v7_Artery_Coronary:GTEx_v7_Artery_Tibial:GTEx_v7_Heart_Left_Ventricle	NA	rs7331680
UPF3A	13	115047059	115071283	1	8	GTEx_v7_Adrenal_Gland:GTEx_v7_Artery_Aorta:GTEx_v7_Artery_Coronary:GTEx_v7_Artery_Tibial:GTEx_v7_Heart_Atrial_Appendage:GTEx_v7_Heart_Left_Ventricle	NA	rs7331680
SNX6	14	35030300	35099389	-1	10	GTEx_v7_Heart_Left_Ventricle	NA	rs4424827
TRAPPC6B	14	39617015	39639736	-1	0	NA	Left_Ventricle	rs34983854
MIA2	14	39699435	39722859	1	0	NA	Left_Ventricle	rs34983854
LRFN5	14	42076773	42373752	1	0	NA	Left_Ventricle:Right_Ventricle	rs34983854
PTGDR	14	52734431	52743442	1	0	NA	Left_Ventricle	rs210381
STYX	14	53196898	53241716	1	4	GTEx_v7_Artery_Aorta:GTEx_v7_Heart_Atrial_Appendage	NA	rs9888615
BMP4	14	54416454	54425479	-1	0	NA	Left_Ventricle	rs210381
CNIH1	14	54893654	54908149	-1	0	NA	Left_Ventricle	rs210381;rs7144602
SAMD4A	14	55033815	55260033	1	0	NA	Left_Ventricle	rs7144602
RTN1	14	60062694	60337684	-1	7	GTEx_v7_Artery_Aorta:GTEx_v7_Artery_Tibial	NA	rs11628933
RP11-47I22.3	14	62037258	62125414	1	0	NA	Left_Ventricle	rs11628933
SNAPC1	14	62229075	62263146	1	0	NA	Left_Ventricle	rs8016306
PLEKHH1	14	68000018	68056329	1	9	GTEx_v7_Artery_Aorta:GTEx_v7_Artery_Tibial:GTEx_v7_Heart_Left_Ventricle	NA	rs731681
RGS6	14	72399156	73030654	1	0	NA	Left_Ventricle	rs11623535
DPF3	14	73086004	73360809	-1	7	GTEx_v7_Artery_Aorta:GTEx_v7_Artery_Tibial	NA	rs4903064
DCAF4	14	73393040	73426411	1	1	GTEx_v7_Artery_Tibial	NA	rs4903064
LTBP2	14	74964873	75079306	-1	37	GTEx_v7_Artery_Aorta	NA	rs11159091
FLRT2	14	85996488	86095034	1	63	GTEx_v7_Artery_Tibial:GTEx_v7_Heart_Atrial_Appendage	NA	rs11627326
RP11-322L20.1	14	87372122	87389099	1	0	NA	Left_Ventricle	rs11627326
ATXN3	14	92524896	92572965	-1	0	NA	Aorta:Left_Ventricle	rs11160085
NDUFB1	14	92582466	92588261	-1	0	NA	Aorta:Left_Ventricle	rs11160085
CPSF2	14	92588281	92630755	1	0	NA	Aorta:Left_Ventricle	rs11160085
EIF5	14	103799881	103811362	1	0	NA	Left_Ventricle	rs8014182
MARK3	14	103851729	103970168	1	0	NA	Left_Ventricle:Right_Ventricle	rs8014182
TRMT61A	14	103995521	104003410	1	3	GTEx_v7_Artery_Aorta	NA	rs8014182
BAG5	14	104022881	104029168	-1	8	GTEx_v7_Heart_Atrial_Appendage	NA	rs8014182
EIF2AK4	15	40226347	40327797	1	3	GTEx_v7_Heart_Left_Ventricle	NA	rs11629850
BUB1B	15	40453224	40513337	1	0	NA	Left_Ventricle	rs11629850
PAK6	15	40509629	40569688	1	0	NA	Aorta:Left_Ventricle:Right_Ventricle	rs11629850
RP11-133K1.2	15	40509629	40568597	1	0	NA	Aorta:Left_Ventricle:Right_Ventricle	rs11629850
KNSTRN	15	40674922	40686447	1	39	GTEx_v7_Artery_Aorta:GTEx_v7_Artery_Tibial	NA	rs2925345
IVD	15	40697686	40728146	1	0	NA	Left_Ventricle	rs11629850
C15orf57	15	40820882	40857256	-1	0	NA	Left_Ventricle	rs2925345
RPUSD2	15	40861499	40866659	1	0	NA	Left_Ventricle	rs2925345
DLL4	15	41221538	41231237	1	0	NA	Left_Ventricle	rs2925345
CHAC1	15	41245160	41248710	1	12	GTEx_v7_Artery_Tibial	Left_Ventricle	rs2925345
OIP5	15	41601466	41624819	-1	0	NA	Left_Ventricle	rs2925345;rs4924570
NUSAP1	15	41624892	41673248	1	2	GTEx_v7_Heart_Left_Ventricle	Left_Ventricle	rs2925345;rs4924570
NDUFAF1	15	41679551	41694717	-1	86	GTEx_v7_Heart_Atrial_Appendage:GTEx_v7_Heart_Left_Ventricle	NA	rs2925345
LTK	15	41795836	41806085	-1	20	GTEx_v7_Adrenal_Gland	NA	rs2925345
RPAP1	15	41809374	41836467	-1	53	GTEx_v7_Adrenal_Gland:GTEx_v7_Artery_Aorta:GTEx_v7_Artery_Tibial	NA	rs4924570
MAPKBP1	15	42066632	42120053	1	1	GTEx_v7_Artery_Tibial	HUVEC:Left_Ventricle	rs4924570
PLA2G4B	15	42120283	42140345	1	54	GTEx_v7_Adrenal_Gland:GTEx_v7_Artery_Aorta:GTEx_v7_Artery_Coronary:GTEx_v7_Artery_Tibial:GTEx_v7_Heart_Atrial_Appendage:GTEx_v7_Heart_Left_Ventricle	NA	rs4924570
JMJD7	15	42120283	42129779	1	54	GTEx_v7_Adrenal_Gland:GTEx_v7_Artery_Aorta:GTEx_v7_Artery_Tibial:GTEx_v7_Heart_Atrial_Appendage:GTEx_v7_Heart_Left_Ventricle	NA	rs4924570
SPTBN5	15	42140345	42186275	-1	54	GTEx_v7_Adrenal_Gland:GTEx_v7_Artery_Aorta:GTEx_v7_Artery_Tibial:GTEx_v7_Heart_Left_Ventricle	NA	rs4924570
EHD4	15	42190950	42264776	-1	48	GTEx_v7_Artery_Tibial	NA	rs4924570
PLA2G4D	15	42359207	42386752	-1	0	NA	Left_Ventricle	rs4924570
EPB42	15	43398423	43513481	-1	0	NA	Left_Ventricle	rs4924570
DUT	15	48623208	48635570	1	0	NA	Left_Ventricle	rs1036477
FBN1	15	48700503	48938046	-1	0	NA	Aorta:Left_Ventricle	rs1036477
CEP152	15	49005125	49103343	-1	0	NA	Aorta:Left_Ventricle:Right_Ventricle	rs1036477
EID1	15	49170083	49172380	1	0	NA	Aorta:Left_Ventricle	rs1036477
SECISBP2L	15	49280673	49338760	-1	0	NA	Aorta:Left_Ventricle	rs1036477;rs3098186
FAM227B	15	49619159	49913128	-1	0	NA	Left_Ventricle	rs1036477
DTWD1	15	49913177	49937333	1	0	NA	Left_Ventricle	rs1036477
ATP8B4	15	50150435	50475014	-1	0	NA	Left_Ventricle	rs1036477
SLC27A2	15	50474393	50528592	1	0	NA	Left_Ventricle	rs1036477
HDC	15	50534144	50558223	-1	0	NA	Left_Ventricle	rs1036477
GABPB1	15	50569389	50647605	-1	0	NA	Left_Ventricle	rs1036477
USP8	15	50716577	50793280	1	4	GTEx_v7_Artery_Tibial	NA	rs3098186
AP4E1	15	51200869	51298097	1	0	NA	Left_Ventricle	rs3098186
CYP19A1	15	51500254	51630807	-1	0	NA	Left_Ventricle	rs1036477
GLDN	15	51633826	51700210	1	0	NA	Left_Ventricle	rs1036477
CCNB2	15	59397277	59417244	1	0	NA	Aorta:Left_Ventricle:Right_Ventricle	rs3191402
MYO1E	15	59427113	59665099	-1	0	NA	Left_Ventricle	rs3191402
FAM81A	15	59664892	59815748	1	0	NA	Left_Ventricle	rs3191402
GCNT3	15	59887074	59932438	1	0	NA	Left_Ventricle	rs3191402
PLEKHO2	15	65134088	65160206	1	27	GTEx_v7_Artery_Aorta:GTEx_v7_Artery_Coronary:GTEx_v7_Artery_Tibial:GTEx_v7_Heart_Atrial_Appendage	NA	rs832890
ANKDD1A	15	65204101	65251042	1	27	GTEx_v7_Artery_Aorta:GTEx_v7_Artery_Tibial	NA	rs832890
SPG21	15	65255362	65282648	-1	3	GTEx_v7_Adrenal_Gland:GTEx_v7_Artery_Aorta:GTEx_v7_Artery_Tibial	NA	rs832890
RP11-321F6.1	15	66874528	66978132	1	19	GTEx_v7_Artery_Coronary:GTEx_v7_Heart_Atrial_Appendage	NA	rs7178615
SMAD3	15	67356101	67487533	1	0	NA	Left_Ventricle	rs2289261;rs62004794
AAGAB	15	67493371	67547533	-1	0	NA	Left_Ventricle	rs62004794
IQCH	15	67547138	67794598	1	0	NA	Left_Ventricle	rs62004794
C15orf61	15	67813406	67819628	1	0	NA	Left_Ventricle	rs62004794
MAP2K5	15	67835047	68099461	1	0	NA	Left_Ventricle	rs62004794
PIAS1	15	68346517	68483096	1	1	GTEx_v7_Artery_Tibial	Aorta:Left_Ventricle	rs62004794
ITGA11	15	68594050	68724501	-1	0	NA	Left_Ventricle	rs7178615;rs62004794
RPLP1	15	69745123	69748255	1	0	NA	Left_Ventricle	rs62004794
THAP10	15	71173681	71185124	-1	0	NA	Left_Ventricle	rs62004794
THSD4	15	71389291	72075722	1	1	GTEx_v7_Artery_Aorta	Left_Ventricle	rs11853359
CT62	15	71402583	71407833	-1	0	NA	Aorta:Left_Ventricle	rs11853359
ISLR	15	74466012	74469213	1	0	NA	Left_Ventricle	rs61653296
STRA6	15	74471807	74504608	-1	0	NA	Aorta:Left_Ventricle	rs61653296
CCDC33	15	74509613	74628813	1	0	NA	Aorta:Left_Ventricle	rs61653296
CYP11A1	15	74630100	74660081	-1	0	NA	Left_Ventricle	rs1378942
ARID3B	15	74833518	74890472	1	0	NA	Left_Ventricle	rs1378942
CSK	15	75074398	75095539	1	19	GTEx_v7_Heart_Left_Ventricle	NA	rs1378942
ULK3	15	75128457	75135687	-1	19	GTEx_v7_Artery_Tibial:GTEx_v7_Heart_Left_Ventricle	NA	rs1378942
MPI	15	75182346	75191798	1	8	GTEx_v7_Artery_Tibial	NA	rs1378942
COX5A	15	75212132	75230509	-1	0	NA	HUVEC:Left_Ventricle	rs1378942
RPP25	15	75246757	75249805	-1	22	GTEx_v7_Adrenal_Gland:GTEx_v7_Artery_Aorta:GTEx_v7_Artery_Tibial	HUVEC	rs1378942
SCAMP5	15	75249560	75313837	1	22	GTEx_v7_Artery_Aorta:GTEx_v7_Artery_Tibial	HUVEC	rs1378942
PPCDC	15	75315896	75409803	1	6	GTEx_v7_Artery_Tibial:GTEx_v7_Heart_Atrial_Appendage	NA	rs1378942
NRG4	15	76228310	76352136	-1	0	NA	Left_Ventricle	rs11634028
C15orf27	15	76352178	76521462	1	0	NA	Left_Ventricle	rs11634028
TMED3	15	79603404	79704334	1	0	NA	Left_Ventricle	rs35199222
ABHD17C	15	80972025	81047962	1	0	NA	Left_Ventricle	rs35199222
ADAMTSL3	15	84322838	84708594	1	3	GTEx_v7_Artery_Tibial:GTEx_v7_Heart_Left_Ventricle	NA	rs66990951
UBE2Q2L	15	84841242	84850986	1	14	GTEx_v7_Adrenal_Gland:GTEx_v7_Artery_Aorta:GTEx_v7_Artery_Tibial:GTEx_v7_Heart_Atrial_Appendage:GTEx_v7_Heart_Left_Ventricle	NA	rs7180952
GOLGA6L4	15	84904525	84914120	1	1	GTEx_v7_Heart_Atrial_Appendage	NA	rs7180952
ZSCAN2	15	85144217	85171027	1	10	GTEx_v7_Artery_Tibial	NA	rs7180952
WDR73	15	85185999	85197574	-1	14	GTEx_v7_Artery_Aorta:GTEx_v7_Artery_Coronary:GTEx_v7_Artery_Tibial:GTEx_v7_Heart_Atrial_Appendage:GTEx_v7_Heart_Left_Ventricle	NA	rs7180952
NMB	15	85198360	85201794	-1	6	GTEx_v7_Artery_Aorta	NA	rs7180952
ALPK3	15	85359911	85416713	1	9	GTEx_v7_Heart_Atrial_Appendage	Aorta:Left_Ventricle	rs7180952
AKAP13	15	85923802	86292586	1	0	NA	Aorta:Left_Ventricle	rs11632436
KLHL25	15	86302554	86338261	-1	3	GTEx_v7_Heart_Atrial_Appendage	NA	rs11632436
IDH2	15	90626277	90645736	-1	1	GTEx_v7_Adrenal_Gland:GTEx_v7_Artery_Aorta:GTEx_v7_Artery_Tibial:GTEx_v7_Heart_Atrial_Appendage	NA	rs28611491
FURIN	15	91411822	91426688	1	11	GTEx_v7_Artery_Aorta	NA	rs2521501
FES	15	91426925	91439006	1	14	GTEx_v7_Artery_Aorta:GTEx_v7_Artery_Tibial	NA	rs2521501
VPS33B	15	91541646	91565833	-1	0	NA	Left_Ventricle	rs11632112
FAM174B	15	93160673	93353114	-1	0	NA	HUVEC:Aorta:Left_Ventricle:Right_Ventricle	rs11632112
TTC23	15	99676528	99791428	-1	0	NA	Aorta:Left_Ventricle	rs4965529
LRRC28	15	99791567	99930934	1	0	NA	Aorta:Left_Ventricle	rs4965529
MEF2A	15	100017370	100256671	1	0	NA	Aorta:Left_Ventricle	rs4965529
LYSMD4	15	100255902	100273766	-1	13	GTEx_v7_Adrenal_Gland:GTEx_v7_Artery_Tibial	Left_Ventricle:Right_Ventricle	rs4965529
CHSY1	15	101715928	101792137	-1	0	NA	Left_Ventricle	rs4965529
VIMP	15	101811022	101817705	-1	0	NA	Left_Ventricle	rs4965529
SNRPA1	15	101821715	101835487	-1	0	NA	Left_Ventricle	rs4965529
RAB40C	16	639357	679272	1	44	GTEx_v7_Artery_Aorta:GTEx_v7_Artery_Tibial	NA	rs9932866
WFIKKN1	16	679239	684116	1	44	GTEx_v7_Artery_Aorta:GTEx_v7_Artery_Tibial:GTEx_v7_Heart_Atrial_Appendage:GTEx_v7_Heart_Left_Ventricle	NA	rs9932866
C16orf13	16	684429	686358	-1	44	GTEx_v7_Artery_Aorta:GTEx_v7_Artery_Tibial	NA	rs9932866
WDR90	16	699311	717833	1	44	GTEx_v7_Artery_Aorta:GTEx_v7_Artery_Tibial	NA	rs9932866
RHOT2	16	718086	724174	1	44	GTEx_v7_Artery_Tibial	NA	rs9932866
RHBDL1	16	725666	728268	1	44	GTEx_v7_Artery_Aorta:GTEx_v7_Artery_Tibial	NA	rs9932866
STUB1	16	730224	732870	1	42	GTEx_v7_Artery_Tibial	NA	rs9932866
HAGHL	16	776936	785525	1	44	GTEx_v7_Heart_Atrial_Appendage:GTEx_v7_Heart_Left_Ventricle	NA	rs9932866
NARFL	16	779753	791329	-1	35	GTEx_v7_Artery_Aorta	NA	rs9932866
UBE2I	16	1355548	1377019	1	71	GTEx_v7_Adrenal_Gland:GTEx_v7_Artery_Aorta:GTEx_v7_Artery_Coronary:GTEx_v7_Artery_Tibial:GTEx_v7_Heart_Atrial_Appendage:GTEx_v7_Heart_Left_Ventricle	NA	rs11248862
CCDC154	16	1484384	1494557	-1	71	GTEx_v7_Adrenal_Gland:GTEx_v7_Artery_Tibial:GTEx_v7_Heart_Atrial_Appendage:GTEx_v7_Heart_Left_Ventricle	NA	rs11248862
CLCN7	16	1494935	1525581	-1	65	GTEx_v7_Artery_Tibial:GTEx_v7_Heart_Left_Ventricle	NA	rs11248862
ZNF200	16	3272325	3286221	-1	0	NA	Left_Ventricle	rs2379829
MEFV	16	3292028	3306627	-1	0	NA	Left_Ventricle	rs2379829
ZNF263	16	3313743	3351401	1	0	NA	Left_Ventricle	rs2379829
OR2C1	16	3405889	3406924	1	0	NA	Left_Ventricle	rs2379829
NAA60	16	3415099	3536960	1	0	NA	Left_Ventricle	rs2379829
MTRNR2L4	16	3421053	3422283	-1	0	NA	Left_Ventricle	rs2379829
ZNF597	16	3486104	3493542	-1	15	GTEx_v7_Artery_Tibial	NA	rs2379829
NAA60	16	3493611	3536963	1	15	GTEx_v7_Adrenal_Gland:GTEx_v7_Artery_Aorta:GTEx_v7_Artery_Coronary:GTEx_v7_Artery_Tibial:GTEx_v7_Heart_Atrial_Appendage:GTEx_v7_Heart_Left_Ventricle	NA	rs2379829
MGRN1	16	4666494	4740975	1	2	GTEx_v7_Artery_Tibial	NA	rs12921187
ZNF500	16	4798240	4817625	-1	6	GTEx_v7_Heart_Atrial_Appendage:GTEx_v7_Heart_Left_Ventricle	NA	rs12921187
2012-09-01	16	4827670	4838522	-1	7	GTEx_v7_Heart_Left_Ventricle	NA	rs12921187
UBN1	16	4896666	4932361	1	18	GTEx_v7_Artery_Aorta:GTEx_v7_Artery_Tibial	NA	rs12921187
TMEM186	16	8874241	8891505	-1	0	NA	Left_Ventricle	rs11642631
PMM2	16	8882680	8943188	1	0	NA	Left_Ventricle	rs11642631
RMI2	16	11343476	11445619	1	0	NA	Aorta:Left_Ventricle:Right_Ventricle	rs11642631
SOCS1	16	11348262	11350036	-1	0	NA	Aorta:Left_Ventricle:Right_Ventricle	rs11642631
TNP2	16	11361605	11363390	-1	0	NA	Aorta:Left_Ventricle:Right_Ventricle	rs11642631
PRM3	16	11367144	11367452	-1	0	NA	Aorta:Left_Ventricle:Right_Ventricle	rs11642631
PRM2	16	11369496	11370337	-1	0	NA	Aorta:Left_Ventricle:Right_Ventricle	rs11642631
PRM1	16	11374693	11375207	-1	0	NA	Aorta:Left_Ventricle:Right_Ventricle	rs11642631
SNN	16	11762270	11773015	1	0	NA	Left_Ventricle	rs11642631
TXNDC11	16	11772936	11836734	-1	0	NA	Aorta:Left_Ventricle	rs11642631
GSPT1	16	11961985	12009939	-1	0	NA	Left_Ventricle	rs11642631
ERCC4	16	14014014	14046202	1	0	NA	Left_Ventricle	rs57327054
MPV17L	16	15489611	15507125	1	0	NA	Left_Ventricle	rs3915425
MYH11	16	15797029	15950890	-1	0	NA	Aorta	rs3915425
SYT17	16	19179293	19279652	1	0	NA	Left_Ventricle	rs59333122
CLEC19A	16	19297061	19333467	1	0	NA	Left_Ventricle	rs13333226
TMC5	16	19421818	19510435	1	0	NA	Left_Ventricle	rs13333226
GDE1	16	19513015	19533467	-1	0	NA	Aorta:Left_Ventricle	rs59333122;rs13333226
CCP110	16	19535133	19564730	1	0	NA	Aorta:Left_Ventricle	rs59333122;rs13333226
GP2	16	20320894	20339130	-1	0	NA	Left_Ventricle	rs13333226
UMOD	16	20344374	20367623	-1	0	NA	Left_Ventricle	rs13333226
PDILT	16	20370492	20416059	-1	0	NA	Left_Ventricle	rs13333226
ACSM5	16	20420856	20452658	1	0	NA	Left_Ventricle	rs13333226
VWA3A	16	22103859	22168287	1	0	NA	Left_Ventricle	rs11639856
NDUFAB1	16	23592323	23607677	-1	0	NA	Left_Ventricle	rs11639856
RBBP6	16	24549014	24584184	1	0	NA	Aorta:Left_Ventricle:Right_Ventricle	rs11639856
TNRC6A	16	24741016	24838953	1	0	NA	Left_Ventricle	rs11639856
SLC5A11	16	24857162	24922949	1	38	GTEx_v7_Adrenal_Gland:GTEx_v7_Artery_Aorta:GTEx_v7_Artery_Coronary:GTEx_v7_Artery_Tibial:GTEx_v7_Heart_Atrial_Appendage	NA	rs11639856
ARHGAP17	16	24930706	25026987	-1	0	NA	Left_Ventricle	rs11639856
ZKSCAN2	16	25247322	25269252	-1	0	NA	Left_Ventricle	rs11639856
IL21R	16	27413483	27462115	1	0	NA	Left_Ventricle	rs11639856
PRRT2	16	29823177	29827201	1	1	GTEx_v7_Artery_Aorta	NA	rs6565174
INO80E	16	30006615	30017114	1	1	GTEx_v7_Artery_Aorta	NA	rs6565174
MAPK3	16	30125426	30134827	-1	1	GTEx_v7_Adrenal_Gland	NA	rs6565174
2001-09-01	16	30389454	30407312	-1	0	NA	Left_Ventricle	rs72799341
ZNF771	16	30418618	30440920	1	0	NA	Left_Ventricle	rs72799341
SRCAP	16	30709530	30755602	1	0	NA	Left_Ventricle	rs72799341
PHKG2	16	30759591	30772490	1	0	NA	Aorta:Left_Ventricle	rs72799341
C16orf93	16	30768744	30774031	-1	0	NA	Aorta:Left_Ventricle	rs72799341
RNF40	16	30773066	30787628	1	0	NA	Aorta:Left_Ventricle	rs72799341
ZNF629	16	30789778	30798523	-1	0	NA	Aorta:Left_Ventricle	rs72799341
HSD3B7	16	30996519	31000473	1	5	GTEx_v7_Artery_Tibial:GTEx_v7_Heart_Atrial_Appendage:GTEx_v7_Heart_Left_Ventricle	NA	rs72799341
STX1B	16	31000577	31021949	-1	5	GTEx_v7_Artery_Aorta:GTEx_v7_Artery_Tibial	NA	rs72799341
PRSS53	16	31094746	31100949	-1	5	GTEx_v7_Artery_Tibial	NA	rs72799341
VKORC1	16	31102163	31107301	-1	5	GTEx_v7_Artery_Tibial	NA	rs72799341
KAT8	16	31127075	31142714	1	5	GTEx_v7_Adrenal_Gland:GTEx_v7_Artery_Aorta:GTEx_v7_Artery_Tibial:GTEx_v7_Heart_Atrial_Appendage	NA	rs72799341
ZNF267	16	31885079	31928668	1	0	NA	HUVEC	rs72799341
NKD1	16	50582241	50670647	1	0	NA	Aorta:Left_Ventricle	rs34941092
SNX20	16	50700211	50715264	-1	0	NA	Left_Ventricle	rs34941092
CYLD	16	50775961	50835846	1	0	NA	Aorta	rs34941092
TOX3	16	52471917	52581714	-1	0	NA	Aorta:Left_Ventricle	rs9932220
KIFC3	16	57792129	57896957	-1	0	NA	Left_Ventricle	rs37060
CSNK2A2	16	58191811	58231824	-1	0	NA	Left_Ventricle	rs37060
PRSS54	16	58313901	58328951	-1	0	NA	Left_Ventricle	rs37060
GINS3	16	58328984	58440048	1	0	NA	Left_Ventricle	rs37060
NDRG4	16	58496750	58547532	1	109	GTEx_v7_Artery_Aorta:GTEx_v7_Heart_Left_Ventricle	NA	rs37060
SETD6	16	58549383	58554431	1	109	GTEx_v7_Heart_Left_Ventricle	NA	rs37060
CDH11	16	64977656	65160015	-1	24	GTEx_v7_Heart_Atrial_Appendage	Adrenal:Left_Ventricle	rs28633979
TK2	16	66541906	66586447	-1	0	NA	Left_Ventricle	rs45474499
CKLF	16	66586466	66600154	1	0	NA	Left_Ventricle	rs45474499
CKLF-CMTM1	16	66586490	66613038	1	0	NA	Left_Ventricle	rs45474499
DYNC1LI2	16	66754796	66785701	-1	0	NA	Aorta:Left_Ventricle:Right_Ventricle	rs45474499
CA7	16	66878282	66888056	1	0	NA	Aorta:Left_Ventricle:Right_Ventricle	rs45474499
CES2	16	66968347	66978999	1	11	GTEx_v7_Heart_Left_Ventricle	NA	rs45474499
B3GNT9	16	67182008	67185117	-1	0	NA	Left_Ventricle	rs45474499
TRADD	16	67188083	67194201	-1	0	NA	Left_Ventricle	rs45474499
FBXL8	16	67193834	67198473	1	0	NA	Left_Ventricle	rs45474499
HSF4	16	67197288	67203848	1	0	NA	Left_Ventricle	rs45474499
RANBP10	16	67757005	67840555	-1	0	NA	Left_Ventricle	rs33063
TSNAXIP1	16	67840668	67866051	1	0	NA	Left_Ventricle	rs33063
THAP11	16	67876213	67878097	1	0	NA	Left_Ventricle	rs33063
PLA2G15	16	68279207	68294961	1	2	GTEx_v7_Heart_Atrial_Appendage	NA	rs7185555
SMPD3	16	68392231	68482591	-1	0	NA	Left_Ventricle	rs7185555
TANGO6	16	68877507	69119083	1	0	NA	Aorta:Left_Ventricle	rs7185555
HAS3	16	69139467	69152622	1	0	NA	Left_Ventricle	rs7185555;rs33063
CHTF8	16	69151913	69166487	-1	0	NA	Aorta:Left_Ventricle	rs7185555;rs33063
CHTF8	16	69152757	69154331	-1	0	NA	Left_Ventricle	rs7185555;rs33063
CIRH1A	16	69165194	69265033	1	0	NA	Aorta:Left_Ventricle	rs7185555;rs33063
SNTB2	16	69221032	69342955	1	0	NA	Left_Ventricle	rs7185555
RP11-343C2.11	16	69333585	69354614	1	0	NA	Left_Ventricle	rs7185555
VPS4A	16	69345259	69358949	1	0	NA	Left_Ventricle	rs7185555
COG8	16	69354043	69373570	-1	1	GTEx_v7_Artery_Tibial	Left_Ventricle	rs33063;rs7185555
PDF	16	69362524	69364498	-1	43	GTEx_v7_Artery_Aorta:GTEx_v7_Artery_Tibial	Left_Ventricle	rs33063;rs7185555
RP11-343C2.12	16	69362547	69368774	-1	0	NA	Left_Ventricle	rs33063
NIP7	16	69373333	69377014	1	3	GTEx_v7_Artery_Tibial	Left_Ventricle	rs33063;rs7185555
TMED6	16	69377151	69385712	-1	0	NA	Left_Ventricle	rs33063
TERF2	16	69389464	69442474	-1	1	GTEx_v7_Artery_Tibial	Aorta:Left_Ventricle:Right_Ventricle	rs33063;rs7185555
CYB5B	16	69458428	69500169	1	0	NA	Aorta:Left_Ventricle:Right_Ventricle	rs33063
NFAT5	16	69598997	69738569	1	0	NA	Aorta:Left_Ventricle	rs33063
NQO1	16	69740899	69760854	-1	0	NA	Left_Ventricle	rs7185555;rs33063
[truncated: 431 more rows]

## Sheet: Legend
Supplemental Table 5. Protein-coding genes mapped to the 905 BP-associated loci using maps of chromosomal conformation (HiC) in relevant cell-types (HUVEC, adrenal gland, aorta, endothelial precursor cells, LV=left ventricle, RV=right ventricle) and eQTL (in adrenal gland, aorta, artery coronary, artery tibial, atrial appendage, LV). Positions given in GRCh37 (hg19) genomic coordinates.
